# Supplementary material for: MOGSA: Integrative Single Sample Gene-set Analysis of Multiple Omics Data
Source: Mol Cell Proteomics. 2019 Jun 26;18(8 Suppl 1):S153–68. doi: 10.1074/mcp.TIR118.001251 (PMC6692785; doi:10.1074/mcp.TIR118.001251)
Supplement: table S1 [file 142285_2_supp_353739_ptp2hy.xlsx]

## Sheet: NCI60 Sample resampling
Table S1 - the results of component stability analysis for the NCI60 and the BLCA studies.
Component	% of explained variance (cumulative)	Average Correlation	Cell lines to be excluded in the analysis
			BR.MCF7	BR.MDA_MB_231	BR.HS578T	BR.BT_549	BR.T47D	CNS.SF_268	CNS.SF_295	CNS.SF_539	CNS.SNB_19	CNS.SNB_75	CNS.U251	CO.COLO205	CO.HCC_2998	CO.HCT_116	CO.HCT_15	CO.HT29	CO.KM12	CO.SW_620	LE.CCRF_CEM	LE.HL_60	LE.K_562	LE.MOLT_4	LE.RPMI_8226	LE.SR	ME.LOXIMVI	ME.MALME_3M	ME.M14	ME.SK_MEL_2	ME.SK_MEL_28	ME.SK_MEL_5	ME.UACC_257	ME.UACC_62	ME.MDA_MB_435	LC.A549	LC.EKVX	LC.HOP_62	LC.HOP_92	LC.NCI_H226	LC.NCI_H23	LC.NCI_H322M	LC.NCI_H460	LC.NCI_H522	OV.IGROV1	OV.OVCAR_3	OV.OVCAR_4	OV.OVCAR_5	OV.OVCAR_8
Comp 1	0.0538802	0.983917	0.965747	0.99959	0.869543	0.973128	0.989878	0.993904	0.994719	0.919055	0.991355	0.917159	0.982914	0.959536	0.998376	0.983431	0.992893	0.988041	0.97635	0.987278	0.999882	0.999037	0.99911	0.999444	0.995441	0.99974	0.993383	0.997323	0.978056	0.99732	0.963749	0.999834	0.95519	0.996558	0.981245	0.967037	0.992798	0.999578	0.999788	0.998605	0.998458	0.936308	0.992552	0.999831	0.99973	0.998748	0.990885	0.989686	0.997867
Comp 2	0.105045	0.978762	0.961957	0.999266	0.857011	0.968684	0.992985	0.992884	0.995195	0.909564	0.990493	0.910553	0.976883	0.948674	0.996926	0.980107	0.988557	0.988709	0.972451	0.983143	0.970569	0.962629	0.993374	0.950542	0.989963	0.998107	0.992646	0.995921	0.967776	0.996875	0.966269	0.999401	0.945768	0.999879	0.970785	0.960969	0.991301	0.999164	0.991761	0.996377	0.998734	0.92251	0.994151	0.99969	0.999826	0.999323	0.9894	0.987535	0.998455
Comp 3	0.150054	0.990113	0.999017	0.998107	0.973914	0.993038	0.995848	0.999721	0.998391	0.998784	0.999229	0.99145	0.996253	0.988651	0.99455	0.999344	0.997031	0.995814	0.999636	0.999286	0.953771	0.943099	0.98139	0.913603	0.993882	0.995286	0.999617	0.976545	0.967315	0.999483	0.976117	0.995392	0.9695	0.988343	0.987807	0.999311	0.994297	0.999235	0.990504	0.998399	0.999439	0.991736	0.996701	0.99966	0.999553	0.997326	0.999015	0.997723	0.975443
Comp 4	0.188074	0.987981	0.999233	0.999323	0.975719	0.999655	0.994539	0.996946	0.992812	0.99938	0.996626	0.99918	0.988596	0.995016	0.995249	0.997614	0.997688	0.992227	0.999117	0.994601	0.986612	0.988864	0.967264	0.998745	0.986355	0.996919	0.992581	0.967158	0.984434	0.998176	0.916922	0.992347	0.97694	0.994962	0.996942	0.992561	0.998692	0.998449	0.996003	0.999846	0.9997	0.987295	0.980016	0.993676	0.996625	0.992265	0.994959	0.991099	0.87009
Comp 5	0.222601	0.979435	0.998217	0.981924	0.987374	0.998077	0.999129	0.9826	0.995515	0.993241	0.999802	0.999798	0.998238	0.991071	0.998775	0.999602	0.998363	0.994014	0.999003	0.995813	0.998361	0.971769	0.979026	0.986463	0.999566	0.998873	0.996941	0.999708	0.973647	0.995384	0.842359	0.99236	0.995978	0.996419	0.995289	0.994822	0.996879	0.998202	0.998674	0.997858	0.999721	0.839998	0.991741	0.984978	0.991647	0.962452	0.998653	0.976454	0.670564
Comp 6	0.253895	0.949019	0.94899	0.993927	0.990641	0.974082	0.578935	0.979742	0.99903	0.984689	0.994878	0.998233	0.949468	0.977	0.997255	0.996871	0.995645	0.991368	0.988419	0.990589	0.986265	0.98762	0.998605	0.907823	0.972765	0.998871	0.981876	0.987919	0.990222	0.988918	0.90429	0.987456	0.991267	0.990983	0.922484	0.952271	0.922095	0.999793	0.999149	0.996473	0.999436	0.742378	0.970089	0.991845	0.980624	0.838263	0.216162	0.979005	0.832142
Comp 7	0.283909	0.922925	0.841939	0.99811	0.9986	0.982485	0.579822	0.949817	0.998925	0.962019	0.994401	0.957095	0.622294	0.964769	0.980566	0.998893	0.995673	0.907075	0.95535	0.977813	0.966168	0.979101	0.993588	0.94728	0.9147	0.945364	0.964817	0.72305	0.983553	0.944174	0.964003	0.895965	0.986632	0.996781	0.896051	0.961335	0.915409	0.999311	0.980109	0.999529	0.992163	0.567469	0.966628	0.996297	0.98502	0.995068	0.199039	0.978216	0.945546
Comp 8	0.312931	0.927186	0.908686	0.985032	0.964535	0.922217	0.933986	0.932864	0.993446	0.939568	0.99647	0.954543	0.593766	0.993474	0.985991	0.999723	0.998781	0.924641	0.964882	0.997656	0.981337	0.911263	0.996726	0.956005	0.958427	0.940393	0.947179	0.732318	0.999199	0.903901	0.894616	0.911705	0.980074	0.977011	0.904596	0.985837	0.999155	0.992561	0.983834	0.998691	0.989208	0.747999	0.927141	0.97414	0.960208	0.431973	0.734087	0.959199	0.965422
Comp 9	0.339931	0.925709	0.978769	0.993763	0.989786	0.926993	0.996058	0.920081	0.594286	0.988074	0.814183	0.998045	0.922623	0.993891	0.999085	0.997444	0.993189	0.919361	0.997362	0.971684	0.968094	0.991246	0.993753	0.899616	0.98482	0.911528	0.401814	0.994533	0.991943	0.936538	0.931197	0.984303	0.973853	0.999224	0.969269	0.972956	0.983789	0.994346	0.980759	0.985326	0.995744	0.962566	0.970301	0.962177	0.978173	0.22298	0.572982	0.973849	0.999534
Comp 10	0.365785	0.873892	0.999282	0.993577	0.962462	0.994727	0.993924	0.906862	0.563298	0.99719	0.647779	0.998626	0.133948	0.917894	0.976392	0.990793	0.985115	0.724324	0.980641	0.997877	0.972857	0.777652	0.984591	0.891776	0.987134	0.916017	0.385932	0.992708	0.998874	0.944073	0.980473	0.916617	0.973722	0.965187	0.995272	0.941787	0.995239	0.999549	0.997213	0.977363	0.986806	0.71189	0.948416	0.970505	0.978166	0.365206	0.563375	0.878917	0.994717
Comp 11	0.390836	0.890128	0.999176	0.965298	0.985532	0.998305	0.987921	0.876289	0.901491	0.994759	0.751564	0.982258	0.123498	0.894695	0.977894	0.999717	0.993749	0.629366	0.96871	0.953387	0.894438	0.782467	0.98482	0.923498	0.990762	0.974859	0.979874	0.978273	0.997846	0.987884	0.977093	0.849729	0.94797	0.974711	0.999505	0.958187	0.86673	0.989973	0.992609	0.996594	0.97537	0.650982	0.987089	0.883469	0.988493	0.793601	0.727432	0.855304	0.922966
Comp 12	0.413968	0.954084	0.992846	0.999763	0.990412	0.932615	0.994006	0.927899	0.997514	0.995028	0.99791	0.994202	0.966976	0.987088	0.999948	0.997983	0.999185	0.947362	0.98962	0.99905	0.903569	0.916177	0.973939	0.572393	0.583601	0.994612	0.998879	0.984694	0.965387	0.9962	0.999233	0.926948	0.962545	0.991653	0.993253	0.97415	0.893239	0.998794	0.998622	0.988068	0.945844	0.835187	0.999103	0.925534	0.987459	0.944998	0.97988	0.963921	0.963717
Comp 13	0.435867	0.921257	0.94515	0.976142	0.999625	0.958655	0.962556	0.885666	0.998503	0.989691	0.747474	0.995306	0.985417	0.635356	0.999471	0.998759	0.983711	0.912184	0.982497	0.956942	0.986358	0.921367	0.991639	0.382103	0.195422	0.99856	0.978792	0.994509	0.996851	0.99645	0.962222	0.89922	0.98213	0.956795	0.997429	0.978388	0.99866	0.994423	0.997407	0.996981	0.947186	0.939828	0.992213	0.968434	0.995992	0.998566	0.983783	0.815548	0.955379
Comp 14	0.457102	0.902315	0.944939	0.989875	0.939398	0.884091	0.942682	0.780667	0.997156	0.995482	0.721639	0.999084	0.970512	0.621915	0.968668	0.983573	0.97838	0.895045	0.998687	0.93943	0.875949	0.99222	0.740074	0.420487	0.294086	0.986365	0.958241	0.999176	0.955929	0.981193	0.998282	0.88167	0.995673	0.927748	0.985027	0.969364	0.9467	0.996232	0.992709	0.984864	0.998848	0.925302	0.978969	0.926358	0.998449	0.988102	0.929612	0.702404	0.97927
Comp 15	0.477263	0.70162	0.873295	0.663333	0.992181	0.0912533	0.977632	0.819414	0.840535	0.157272	0.925251	0.588432	0.876629	0.983264	0.620017	0.487336	0.807909	0.976957	0.766584	0.951046	0.987296	0.996189	0.1279	0.51608	0.68893	0.991403	0.844462	0.482654	0.686634	0.73286	0.96436	0.545741	0.886528	0.373868	0.152137	0.749986	0.676677	0.71669	0.597099	0.53002	0.730866	0.443407	0.999046	0.927839	0.41328	0.908974	0.32883	0.918859	0.916374
Comp 16	0.49739	0.636479	0.654774	0.603192	0.723553	0.122107	0.919182	0.716225	0.839814	0.128609	0.871032	0.582995	0.873648	0.951566	0.624674	0.473692	0.797748	0.90926	0.596815	0.913183	0.92994	0.5232	0.0331353	0.488022	0.505209	0.969053	0.710021	0.476582	0.632454	0.588028	0.960011	0.541745	0.885468	0.379324	0.105807	0.651961	0.665839	0.681275	0.494207	0.496082	0.671861	0.445241	0.998954	0.918399	0.402252	0.907482	0.313443	0.685265	0.876165
Comp 17	0.516375	0.899843	0.828568	0.855263	0.59428	0.989612	0.910756	0.826486	0.973274	0.469352	0.954037	0.998272	0.889932	0.997971	0.896028	0.999423	0.987965	0.998009	0.386485	0.988845	0.997831	0.641075	0.934218	0.988113	0.934655	0.986972	0.996214	0.997446	0.97034	0.994087	0.885981	0.995431	0.932804	0.981009	0.947513	0.986658	0.946151	0.964914	0.398496	0.978413	0.951924	0.806313	0.98869	0.991622	0.985007	0.996714	0.945739	0.810112	0.998343
Comp 18	0.534753	0.856628	0.947362	0.985121	0.703601	0.99411	0.753121	0.771281	0.994714	0.296437	0.967399	0.988902	0.890666	0.678322	0.744625	0.822515	0.184232	0.942345	0.438416	0.91636	0.958184	0.641457	0.998771	0.652572	0.96182	0.899463	0.883119	0.996684	0.997089	0.926162	0.989541	0.963194	0.996906	0.92966	0.942567	0.997362	0.987759	0.840916	0.369442	0.999206	0.87951	0.823934	0.994825	0.95856	0.983448	0.991075	0.622553	0.670119	0.953274
Comp 19	0.552698	0.807991	0.755946	0.559068	0.995429	0.784627	0.824174	0.950229	0.990991	0.41971	0.864015	0.977298	0.944955	0.379483	0.797537	0.861788	0.0672684	0.996028	0.986446	0.91973	0.947147	0.749715	0.989966	0.552065	0.727685	0.941606	0.964623	0.996297	0.977241	0.927391	0.830642	0.866005	0.961892	0.731652	0.892911	0.9707	0.916215	0.823524	0.878392	0.917457	0.324585	0.914569	0.860098	0.921173	0.958728	0.997431	0.593413	0.866672	0.715389
Comp 20	0.570232	0.808247	0.802043	0.676487	0.975029	0.615003	0.946306	0.926677	0.992053	0.865086	0.999088	0.98236	0.968028	0.45172	0.947957	0.959297	0.459243	0.65601	0.983869	0.905756	0.995253	0.753166	0.997319	0.847474	0.853144	0.9341	0.980101	0.99953	0.795679	0.507101	0.886385	0.857123	0.723966	0.585076	0.503069	0.998849	0.996184	0.943397	0.942267	0.915043	0.390865	0.943283	0.8084	0.919602	0.943547	0.54547	0.867033	0.897424	0.742643
Comp 21	0.587212	0.849892	0.97908	0.922032	0.931693	0.571732	0.913255	0.974131	0.934007	0.986115	0.847654	0.96213	0.925942	0.863074	0.933217	0.998658	0.989401	0.614772	0.943555	0.931672	0.976191	0.997054	0.896956	0.797031	0.15108	0.937578	0.993922	0.998493	0.739858	0.55994	0.97597	0.919366	0.697829	0.700243	0.480815	0.995207	0.973777	0.973376	0.930198	0.937535	0.873144	0.853865	0.996946	0.980192	0.972134	0.553198	0.987529	0.944402	0.985349
Comp 22	0.603335	0.86115	0.947328	0.982844	0.999354	0.853719	0.995148	0.593447	0.926293	0.999302	0.99819	0.99705	0.990158	0.773482	0.980471	0.985544	0.997949	0.835024	0.988353	0.964001	0.758182	0.956037	0.907078	0.991951	0.195899	0.998886	0.977269	0.998673	0.78487	0.983276	0.766307	0.940803	0.938643	0.998199	0.830838	0.161249	0.651015	0.982344	0.979314	0.992782	0.901624	0.100251	0.906996	0.999594	0.995465	0.95605	0.218539	0.98131	0.96718
Comp 23	0.619192	0.817052	0.841088	0.64818	0.995452	0.963056	0.985188	0.28779	0.956355	0.998052	0.944962	0.99883	0.881578	0.204769	0.990672	0.975496	0.996567	0.900157	0.94042	0.870016	0.786195	0.973463	0.964776	0.972112	0.989809	0.998137	0.981345	0.973918	0.315219	0.96192	0.768697	0.405872	0.978257	0.926942	0.811859	0.167563	0.605049	0.991987	0.989344	0.998909	0.719266	0.0135034	0.772835	0.837963	0.966736	0.973829	0.199057	0.988334	0.997053
Comp 24	0.634545	0.794999	0.361883	0.871916	0.993537	0.963899	0.993017	0.959142	0.525726	0.442446	0.774361	0.994068	0.937324	0.755698	0.993046	0.998619	0.990523	0.987043	0.894765	0.974332	0.711699	0.957683	0.982431	0.868441	0.83463	0.936513	0.803737	0.995774	0.416676	0.992287	0.761241	0.302281	0.998473	0.996372	0.868352	0.986947	0.9707	0.0662868	0.932528	0.647828	0.657613	0.960016	0.94032	0.473617	0.607039	0.268712	0.979262	0.986307	0.766926
Comp 25	0.649802	0.665084	0.284706	0.575408	0.980571	0.177598	0.988427	0.343591	0.297025	0.39285	0.726526	0.993489	0.748746	0.545865	0.922626	0.970855	0.990641	0.665076	0.706789	0.969045	0.582146	0.908932	0.642449	0.882367	0.914235	0.919722	0.749957	0.993514	0.549836	0.996477	0.799191	0.25844	0.990462	0.996668	0.782232	0.888278	0.971164	0.0656094	0.735451	0.505849	0.698405	0.619394	0.627695	0.497776	0.602842	0.165464	0.7635	0.976782	0.696393
Comp 26	0.664726	0.733649	0.327409	0.721643	0.998734	0.214136	0.974601	0.485708	0.407161	0.806226	0.958651	0.99663	0.852942	0.785948	0.997678	0.986118	0.998162	0.820006	0.466671	0.600508	0.861015	0.698365	0.719132	0.920903	0.893235	0.921268	0.983283	0.991451	0.853937	0.925092	0.983874	0.446365	0.998784	0.998309	0.946812	0.891994	0.847318	0.395226	0.380089	0.716433	0.958547	0.565529	0.704805	0.79621	0.992847	0.225751	0.686528	0.984745	0.855155
Comp 27	0.679306	0.683753	0.318134	0.855869	0.956473	0.403553	0.984255	0.495987	0.38214	0.713941	0.2717	0.862982	0.929001	0.766372	0.985843	0.991553	0.987997	0.89235	0.536959	0.677273	0.928817	0.840876	0.492407	0.899436	0.445495	0.998959	0.590226	0.97301	0.914781	0.984251	0.865032	0.37423	0.996639	0.42847	0.908037	0.94677	0.0660006	0.497812	0.35104	0.763048	0.214736	0.97516	0.884755	0.186049	0.915103	0.307663	0.908385	0.954963	0.400675
Comp 28	0.693739	0.599945	0.0851836	0.574264	0.967839	0.461475	0.79862	0.822838	0.0356851	0.779912	0.166146	0.836759	0.806213	0.80023	0.97549	0.994605	0.974331	0.355496	0.562548	0.57007	0.974157	0.67946	0.509894	0.343708	0.340581	0.889658	0.622018	0.895691	0.853091	0.803423	0.825371	0.455457	0.957435	0.14072	0.840984	0.935239	0.0172193	0.988621	0.434334	0.536556	0.213821	0.309734	0.854168	0.0125745	0.878067	0.669535	0.148445	0.898077	0.378604
Comp 29	0.707785	0.665194	0.0227013	0.662332	0.977721	0.869242	0.771882	0.748036	0.0717808	0.988745	0.624238	0.939871	0.937734	0.0963046	0.906414	0.980844	0.993312	0.363344	0.77222	0.709016	0.976042	0.778969	0.807898	0.284796	0.502645	0.924696	0.801562	0.755569	0.945969	0.913249	0.791076	0.941482	0.9353	0.24736	0.875147	0.880472	0.16213	0.805088	0.425581	0.536139	0.818434	0.190927	0.999124	0.0628634	0.947031	0.627812	0.102984	0.932358	0.610538
Comp 30	0.721209	0.815652	0.0877903	0.997474	0.981934	0.978196	0.189603	0.370891	0.994879	0.994331	0.737157	0.974609	0.996605	0.156462	0.941242	0.964982	0.996773	0.937928	0.993985	0.595891	0.996086	0.997713	0.955711	0.588991	0.961106	0.984529	0.97119	0.904857	0.968426	0.98392	0.986061	0.966812	0.955469	0.775509	0.990706	0.992238	0.782069	0.608846	0.645955	0.0361738	0.951823	0.86738	0.997184	0.99377	0.998257	0.152996	0.718642	0.87411	0.7822
Comp 31	0.734399	0.77415	0.087011	0.973528	0.958421	0.988924	0.140109	0.28103	0.859631	0.980366	0.871627	0.997154	0.960927	0.922835	0.967983	0.965652	0.999361	0.909998	0.888663	0.675334	0.998637	0.843168	0.486079	0.205703	0.993078	0.995759	0.924065	0.883314	0.994391	0.968175	0.90857	0.998647	0.946653	0.999623	0.750408	0.975899	0.3667	0.568904	0.975987	0.0759819	0.794631	0.226969	0.972695	0.672581	0.964013	0.0374303	0.915709	0.352404	0.814653
Comp 32	0.747309	0.631549	0.0206849	0.98912	0.991559	0.260358	0.565442	0.797085	0.542175	0.998518	0.99461	0.971239	0.929085	0.898214	0.0192558	0.878607	0.794174	0.625202	0.999012	0.170257	0.990824	0.937277	0.0993688	0.0662384	0.868568	0.978958	0.6007	0.850846	0.887287	0.991905	0.991228	0.146863	0.553882	0.0234916	0.43541	0.996138	0.328278	0.928963	0.999577	0.282214	0.123163	0.170202	0.999622	0.0152314	0.909237	0.202098	0.936036	0.234357	0.29045
Comp 33	0.760136	0.488137	0.475039	0.014242	0.941572	0.206119	0.0455186	0.182213	0.49508	0.932263	0.995449	0.942589	0.878718	0.821023	0.0181931	0.852261	0.789949	0.577963	0.9168	0.0969065	0.995602	0.117155	0.0271437	0.0564619	0.00623614	0.980042	0.620539	0.922752	0.743642	0.936641	0.959086	0.164382	0.0694877	0.0153909	0.386612	0.895081	0.00239923	0.279881	0.904329	0.262973	0.0848825	0.319819	0.995181	0.0924441	0.851795	0.0512115	0.626766	0.148639	0.275007
Comp 34	0.772613	0.624529	0.243378	0.0400209	0.963821	0.531621	0.0491037	0.00934809	0.750481	0.782554	0.999028	0.995731	0.998343	0.998016	0.986561	0.982507	0.979478	0.973844	0.95646	0.725332	0.991078	0.0418961	0.0749013	0.369363	0.0298278	0.970133	0.993836	0.996544	0.618763	0.2654	0.978337	0.584456	0.116714	0.779916	0.927263	0.894153	0.0240333	0.359282	0.83501	0.504044	0.29906	0.0837002	0.972371	0.979681	0.898552	0.306123	0.402257	0.168559	0.972071
Comp 35	0.784759	0.625974	0.090717	0.0688499	0.998497	0.745052	0.0370508	0.0304624	0.758645	0.852234	0.32271	0.89141	0.189165	0.974761	0.992415	0.998314	0.975785	0.766672	0.993624	0.693969	0.976188	0.14368	0.239086	0.657098	0.0111315	0.833833	0.976919	0.985033	0.557714	0.200119	0.993073	0.558218	0.785421	0.698496	0.984817	0.972964	0.0391461	0.980832	0.891927	0.511873	0.434481	0.116274	0.927395	0.834095	0.952943	0.327282	0.74939	0.150207	0.995453
Comp 36	0.796613	0.598986	0.104627	0.441717	0.886171	0.746529	0.621662	0.130306	0.967704	0.980587	0.248286	0.918019	0.0727847	0.97805	0.860011	0.997943	0.972274	0.338203	0.993501	0.69515	0.976562	0.307126	0.163966	0.120321	0.0539246	0.766775	0.959887	0.988845	0.698806	0.368279	0.923319	0.732662	0.777704	0.432534	0.972507	0.354023	0.00136315	0.841177	0.955489	0.133691	0.66387	0.022967	0.995191	0.594292	0.982186	0.252032	0.0635936	0.108649	0.998598
Comp 37	0.808283	0.560331	0.349921	0.601284	0.778307	0.812575	0.629871	0.0703053	0.850126	0.997578	0.365912	0.991533	0.0416331	0.498465	0.835267	0.998684	0.96236	0.309792	0.993549	0.910731	0.999337	0.234655	0.096173	0.148552	0.0386309	0.560406	0.958896	0.991628	0.566171	0.297089	0.931454	0.496033	0.928601	0.545661	0.996754	0.225519	0.192118	0.613476	0.994856	0.0240003	0.441587	0.01913	0.993281	0.0847914	0.749364	0.270643	0.0413901	0.235162	0.994552
Comp 38	0.819458	0.715128	0.422077	0.934663	0.866398	0.996343	0.91883	0.560286	0.979189	0.977971	0.803193	0.991465	0.983814	0.689155	0.873073	0.996772	0.960394	0.556306	0.996116	0.136884	0.90111	0.454784	0.695402	0.868801	0.0544015	0.622226	0.959335	0.987957	0.947268	0.751005	0.969336	0.675762	0.879221	0.430925	0.637517	0.797181	0.955672	0.456486	0.994375	0.260405	0.608314	0.307752	0.999291	0.237732	0.468799	0.223375	0.166537	0.447624	0.95461
Comp 39	0.830465	0.588862	0.663321	0.118418	0.39531	0.792385	0.615068	0.940364	0.77268	0.264002	0.461899	0.9884	0.970644	0.918283	0.942254	0.991449	0.99849	0.982583	0.767313	0.216712	0.317664	0.577976	0.962787	0.468944	0.150335	0.639656	0.88142	0.607847	0.0344456	0.742249	0.816718	0.987622	0.781492	0.458617	0.512494	0.786601	0.985687	0.0168628	0.995448	0.710587	0.554953	0.184639	0.750288	0.993829	0.440698	0.182874	0.389802	0.063741	0.631744
Comp 40	0.841417	0.380038	0.986608	0.107502	0.348034	0.743343	0.669796	0.0573282	0.5779	0.223394	0.218048	0.0191462	0.610252	0.237987	0.550098	0.983979	0.998241	0.24455	0.193903	0.0886461	0.25349	0.598333	0.486039	0.293511	0.0396647	0.806305	0.800385	0.60786	0.0561727	0.34644	0.718812	0.208401	0.160523	0.426469	0.7417	0.689553	0.770692	0.0321834	0.926732	0.125502	0.634247	0.0968753	0.655113	0.158085	0.343095	0.0378678	0.153996	0.0129161	0.577926
Comp 41	0.852202	0.385165	0.115603	0.603403	0.983077	0.963076	0.0371731	0.0567701	0.587215	0.85992	0.388596	0.0241487	0.658115	0.25221	0.657023	0.938345	0.886114	0.00823721	0.240316	0.247118	0.580143	0.146008	0.18337	0.358511	0.0120922	0.673285	0.876706	0.97122	0.011101	0.14112	0.661461	0.00144464	0.133768	0.840671	0.968747	0.770589	0.385418	0.0325976	0.959129	0.0100939	0.372859	0.105859	0.67456	0.0682962	0.490282	0.0422891	0.0231557	0.0480026	0.78892
Comp 42	0.862527	0.561351	0.105451	0.94511	0.805611	0.352529	0.0357638	0.817453	0.996958	0.643188	0.741538	0.650371	0.859601	0.339154	0.938966	0.884144	0.909198	0.0633024	0.991139	0.560659	0.910889	0.144961	0.361404	0.918509	0.247876	0.999444	0.997419	0.989243	0.14436	0.240467	0.36969	0.0596034	0.830147	0.954391	0.878696	0.978502	0.24959	0.0398601	0.960147	0.110563	0.539359	0.000284016	0.946562	0.0245466	0.867449	0.0312813	0.0613753	0.00790907	0.998675
Comp 43	0.872562	0.643448	0.457484	0.779804	0.990246	0.508662	0.926005	0.424464	0.996259	0.50705	0.902376	0.73979	0.750087	0.483168	0.996452	0.982898	0.996645	0.386321	0.984883	0.619949	0.54648	0.378492	0.806806	0.4161	0.466714	0.895157	0.923092	0.999353	0.969288	0.998216	0.495572	0.585817	0.97608	0.990493	0.94589	0.988316	0.110877	0.314175	0.377336	0.733308	0.979761	0.110436	0.245139	0.0415745	0.565381	0.0736865	0.594376	0.205738	0.965476
Comp 44	0.882478	0.547683	0.503112	0.594242	0.0633263	0.859985	0.78747	0.122011	0.876051	0.618497	0.170339	0.368187	0.52678	0.900896	0.659523	0.590475	0.235345	0.643537	0.602596	0.610437	0.325457	0.944505	0.995509	0.285608	0.205153	0.416124	0.895744	0.984154	0.902277	0.482257	0.214478	0.139294	0.734576	0.392057	0.972459	0.939239	0.136283	0.584835	0.177296	0.969884	0.962185	0.631448	0.133736	0.293815	0.0790462	0.160422	0.0687487	0.997708	0.986978
Comp 45	0.892352	0.272162	0.040967	0.0352536	0.0479192	0.303146	0.248571	0.0154951	0.0280578	0.0104267	0.100629	0.187841	0.455413	0.2164	0.612172	0.434993	0.209681	0.005885	0.538856	0.377826	0.257705	0.114221	0.200825	0.114175	0.000710086	0.322081	0.86457	0.969607	0.197964	0.106166	0.374581	0.0122637	0.611081	0.162234	0.60415	0.914709	0.147157	0.0201716	0.190248	0.358655	0.0247238	0.130272	0.115221	0.121078	0.0384475	0.018398	0.0109252	0.210408	0.941857
Comp 46	0.901823	0.46165	0.152345	0.124855	0.909436	0.188767	0.211278	0.00403035	0.0281154	0.00564486	0.748699	0.661538	0.881939	0.331726	0.922716	0.917795	0.999332	0.00601504	0.181972	0.470125	0.969696	0.206092	0.114906	0.963092	0.0972924	0.608905	0.974549	0.979769	0.20494	0.0735317	0.672831	0.00336732	0.683003	0.131776	0.367016	0.965436	0.387565	0.0129084	0.658663	0.43423	0.0319629	0.0691665	0.93859	0.10532	0.998345	0.000423795	0.246765	0.173942	0.988022
Comp 47	0.91099	0.59284	0.46108	0.903648	0.833129	0.189708	0.540519	0.287574	0.339975	0.964065	0.963554	0.957211	0.611566	0.988936	0.910752	0.625582	0.972934	0.0141433	0.159382	0.70192	0.887216	0.796167	0.402995	0.659285	0.457451	0.487757	0.992939	0.596434	0.986888	0.030774	0.830715	0.305803	0.945723	0.114786	0.288432	0.289776	0.0546031	0.690752	0.997952	0.972558	0.4226	0.024516	0.076398	0.286742	0.997541	0.0372429	0.374833	0.589262	0.922865
Comp 48	0.920086	0.403301	0.0050928	0.270306	0.0599953	0.234193	0.0572383	0.131799	0.00681776	0.981619	0.950816	0.642028	0.711082	0.970843	0.997967	0.611174	0.98448	0.119144	0.672536	0.0353459	0.807594	0.251892	0.183785	0.241469	0.0728457	0.590654	0.512668	0.0777033	0.75027	0.176828	0.0710577	0.208047	0.805285	0.156875	0.171128	0.00892343	0.063998	0.979873	0.207594	0.715549	0.00828682	0.271955	0.0620772	0.178919	0.970113	0.0490883	0.217433	0.180076	0.871486
Comp 49	0.929096	0.291923	0.0413828	0.252318	0.107888	0.209988	0.0682007	0.0310555	0.0119741	0.377944	0.936202	0.535979	0.545682	0.34756	0.771742	0.223661	0.989028	0.206598	0.597726	0.171086	0.759124	0.0380931	0.012466	0.211276	0.028124	0.858771	0.276211	0.00920812	0.143959	0.243482	0.0569061	0.000153627	0.589576	0.0649153	0.123753	0.103977	0.40039	0.702484	0.152348	0.0897415	4.84381e-05	0.313442	0.167588	0.0651854	0.137407	0.0402792	0.0484571	0.0296988	0.841623
Comp 50	0.937934	0.323203	0.197971	0.880484	0.806527	0.214272	0.284126	0.0346414	0.240092	0.346592	0.546148	0.057072	0.516989	0.00295137	0.957294	0.256362	0.997427	0.697868	0.244897	0.432549	0.966761	0.00125193	0.08003	0.220409	0.142704	0.275645	0.227296	0.108427	0.112026	0.179852	0.13472	0.0244764	0.402563	0.0690624	0.476447	0.728182	0.429357	0.875026	0.0305098	0.0175075	0.129926	0.0712556	0.194092	0.0104716	0.0231037	0.17152	0.0148546	0.0067844	0.968325
[truncated: 12 more columns]

## Sheet: NCI60 Feature resampling
Component	% of explained variance (cumulative)	Percentage of feature to be exlcuded form each dataset
		0.1	0.2	0.3	0.4	0.5
Comp 1	0.0538802	0.999306	0.99782	0.997674	0.995455	0.997127
Comp 2	0.105045	0.999248	0.997572	0.997642	0.995669	0.996845
Comp 3	0.150054	0.999621	0.999105	0.998338	0.998019	0.997951
Comp 4	0.188074	0.999612	0.999206	0.998593	0.997532	0.9966
Comp 5	0.222601	0.998887	0.998487	0.997727	0.992873	0.990995
Comp 6	0.253895	0.997567	0.997034	0.991717	0.987397	0.960789
Comp 7	0.283909	0.996693	0.9953	0.988125	0.984285	0.945585
Comp 8	0.312931	0.996625	0.99528	0.987098	0.98083	0.969713
Comp 9	0.339931	0.998227	0.996551	0.990441	0.979364	0.972714
Comp 10	0.365785	0.994116	0.99561	0.987191	0.97648	0.962639
Comp 11	0.390836	0.993905	0.995437	0.989954	0.984156	0.961448
Comp 12	0.413968	0.997489	0.99553	0.993346	0.989872	0.972028
Comp 13	0.435867	0.996839	0.986944	0.977628	0.947876	0.947124
Comp 14	0.457102	0.997465	0.988551	0.975698	0.940316	0.953018
Comp 15	0.477263	0.59196	0.840495	0.293644	0.580915	0.737986
Comp 16	0.49739	0.592094	0.838534	0.290797	0.569901	0.745076
Comp 17	0.516375	0.997509	0.986984	0.979536	0.940233	0.932413
Comp 18	0.534753	0.996115	0.98383	0.978152	0.949049	0.90345
Comp 19	0.552698	0.991122	0.955332	0.960811	0.95778	0.787758
Comp 20	0.570232	0.991995	0.954755	0.961081	0.936146	0.719043
Comp 21	0.587212	0.992914	0.978692	0.975296	0.949674	0.89658
Comp 22	0.603335	0.982544	0.95277	0.958056	0.810162	0.683371
Comp 23	0.619192	0.983472	0.947785	0.952953	0.801889	0.646535
Comp 24	0.634545	0.676418	0.749906	0.740315	0.730073	0.590374
Comp 25	0.649802	0.678904	0.746412	0.75665	0.723909	0.533986
Comp 26	0.664726	0.983274	0.981823	0.8805	0.879288	0.667364
Comp 27	0.679306	0.978837	0.852544	0.865009	0.87309	0.736457
Comp 28	0.693739	0.972598	0.852929	0.898197	0.878952	0.861897
Comp 29	0.707785	0.988697	0.975801	0.956521	0.93767	0.87221
Comp 30	0.721209	0.945398	0.969436	0.938657	0.875948	0.82042
Comp 31	0.734399	0.931709	0.959649	0.86563	0.791628	0.699152
Comp 32	0.747309	0.917753	0.75419	0.62927	0.781573	0.774479
Comp 33	0.760136	0.89392	0.74907	0.704323	0.791322	0.786817
Comp 34	0.772613	0.981392	0.963021	0.950219	0.889291	0.795245
Comp 35	0.784759	0.985552	0.946555	0.938933	0.943429	0.837933
Comp 36	0.796613	0.981771	0.948335	0.772337	0.89795	0.764814
Comp 37	0.808283	0.98565	0.969458	0.770089	0.877849	0.810344
Comp 38	0.819458	0.984847	0.953213	0.837833	0.688692	0.551092
Comp 39	0.830465	0.906394	0.849083	0.639721	0.5634	0.515837
Comp 40	0.841417	0.908106	0.881372	0.539324	0.370158	0.634675
Comp 41	0.852202	0.979309	0.915129	0.693922	0.65765	0.884608
Comp 42	0.862527	0.987443	0.958161	0.954681	0.869999	0.754942
Comp 43	0.872562	0.937672	0.946152	0.887054	0.7116	0.407126
Comp 44	0.882478	0.947589	0.780804	0.757367	0.599573	0.404685
Comp 45	0.892352	0.933883	0.803522	0.763465	0.716663	0.57754
Comp 46	0.901823	0.987607	0.96987	0.919028	0.919448	0.789645
Comp 47	0.91099	0.910013	0.700769	0.710557	0.822716	0.855784
Comp 48	0.920086	0.751443	0.661349	0.604669	0.711952	0.696884
Comp 49	0.929096	0.778824	0.807239	0.716804	0.611013	0.754545
Comp 50	0.937934	0.970719	0.919752	0.942411	0.64521	0.668286

## Sheet: BLCA Sample resampling
Component	% of explained variance (cumulative)	Mean Correlation	22-fold cross-validation samples (14 patients were excluded in each). In Fig XX, results presented used Comp 1-5.
			CV 1	CV 2	CV 3	CV 4	CV 5	CV 6	CV 7	CV 8	CV 9	CV 10	CV 11	CV 12	CV 13	CV 14	CV 15	CV 16	CV 17	CV 18	CV 19	CV 20	CV 21	CV 22
Comp 1	0.0784439	0.998194	0.999714	0.99988	0.992235	0.991655	0.999352	0.998932	0.999809	0.999805	0.9997	0.999301	0.999852	0.995145	0.99879	0.999469	0.999653	0.99902	0.995885	0.99927	0.999195	0.999923	0.993997	0.999698
Comp 2	0.143559	0.99651	0.999626	0.999415	0.986558	0.97928	0.998307	0.997769	0.999606	0.999115	0.999296	0.999537	0.999502	0.993733	0.998236	0.999345	0.999721	0.998026	0.99147	0.99925	0.99782	0.999728	0.988774	0.999114
Comp 3	0.186553	0.994988	0.997148	0.998466	0.995429	0.986086	0.997868	0.995497	0.998649	0.993782	0.995089	0.997493	0.99811	0.991825	0.997639	0.993112	0.993456	0.99806	0.986801	0.998953	0.997083	0.994821	0.98816	0.996212
Comp 4	0.22258	0.99199	0.995634	0.995471	0.995862	0.980271	0.995959	0.997218	0.985435	0.987626	0.99737	0.995963	0.993865	0.997229	0.995592	0.996957	0.983002	0.99844	0.977071	0.995467	0.992503	0.991919	0.993279	0.981648
Comp 5	0.254311	0.991056	0.998126	0.998492	0.992156	0.987032	0.998916	0.993926	0.97747	0.996369	0.991927	0.997241	0.986068	0.993095	0.997259	0.986094	0.963051	0.994058	0.9877	0.992379	0.997027	0.996641	0.996936	0.981274
Comp 6	0.281546	0.987445	0.995159	0.989167	0.982756	0.971791	0.992447	0.97455	0.984445	0.961632	0.984787	0.992037	0.982246	0.995431	0.996248	0.992326	0.986805	0.986393	0.991373	0.992207	0.996745	0.996509	0.984446	0.994292
Comp 7	0.305375	0.968501	0.989615	0.990948	0.861864	0.943433	0.989913	0.974383	0.976925	0.940834	0.976488	0.976468	0.991476	0.979711	0.992127	0.968721	0.990379	0.994289	0.894601	0.973122	0.977564	0.993643	0.938576	0.991948
Comp 8	0.327464	0.786913	0.540223	0.878293	0.857772	0.960991	0.965054	0.649164	0.6538	0.912172	0.468165	0.941303	0.859402	0.126705	0.896746	0.707994	0.646488	0.862497	0.871976	0.93727	0.710303	0.991177	0.939381	0.935215
Comp 9	0.34922	0.765654	0.543604	0.899342	0.855848	0.949705	0.960265	0.623369	0.642796	0.803788	0.449574	0.960717	0.847414	0.137352	0.880371	0.704487	0.612291	0.859727	0.75683	0.934332	0.678861	0.986869	0.880382	0.876463
Comp 10	0.369479	0.947143	0.989427	0.973676	0.807553	0.959197	0.984814	0.969369	0.934238	0.904475	0.938856	0.980947	0.990928	0.98003	0.97818	0.937481	0.962261	0.983908	0.944538	0.956916	0.973845	0.988709	0.911659	0.786142
Comp 11	0.388147	0.93638	0.987269	0.966607	0.806944	0.828244	0.958639	0.818438	0.923228	0.939964	0.955566	0.930447	0.948181	0.980069	0.963032	0.937335	0.978651	0.986052	0.966692	0.964165	0.957513	0.993659	0.934378	0.875284
Comp 12	0.405985	0.935765	0.971399	0.977792	0.951152	0.826917	0.980097	0.786432	0.946152	0.904233	0.926721	0.958671	0.970143	0.97014	0.952916	0.873393	0.925458	0.970459	0.980937	0.964965	0.94313	0.979507	0.926275	0.899934
Comp 13	0.42271	0.917686	0.905551	0.862454	0.938433	0.973807	0.928901	0.963911	0.794851	0.951392	0.954838	0.928556	0.974027	0.976437	0.976703	0.794932	0.91265	0.790477	0.949624	0.982416	0.924944	0.904401	0.897977	0.901816
Comp 14	0.438597	0.818725	0.936275	0.875635	0.951171	0.908795	0.975258	0.94	0.511207	0.851734	0.845133	0.105084	0.985545	0.891183	0.979169	0.923365	0.930173	0.779051	0.411583	0.583894	0.930998	0.892332	0.889224	0.915147
Comp 15	0.454052	0.789112	0.907189	0.926688	0.978769	0.862329	0.976329	0.933653	0.39272	0.871431	0.839281	0.0589984	0.979499	0.863112	0.945807	0.881353	0.946668	0.86678	0.192743	0.379415	0.951408	0.990369	0.812284	0.803635
Comp 16	0.468727	0.796589	0.85932	0.914982	0.662211	0.692848	0.969156	0.172121	0.807215	0.927838	0.966989	0.947299	0.976306	0.949507	0.835752	0.900991	0.795596	0.911355	0.275099	0.37117	0.951678	0.90924	0.842456	0.885819
Comp 17	0.482846	0.831464	0.888038	0.982834	0.663394	0.764722	0.952698	0.205888	0.948093	0.960701	0.969193	0.94406	0.983357	0.984352	0.732511	0.909441	0.716242	0.861554	0.896932	0.284946	0.973118	0.946397	0.807517	0.916222
Comp 18	0.495742	0.923121	0.958381	0.949309	0.961172	0.642646	0.9651	0.887545	0.949258	0.949151	0.963959	0.965861	0.987604	0.958136	0.94662	0.876978	0.851494	0.943666	0.90531	0.975567	0.911995	0.974941	0.925619	0.858338
Comp 19	0.508018	0.885713	0.894941	0.85882	0.935273	0.582799	0.933704	0.89143	0.930922	0.853635	0.982627	0.976044	0.975105	0.962121	0.783007	0.795937	0.890672	0.895228	0.882322	0.874784	0.912155	0.950197	0.878812	0.845153
Comp 20	0.51964	0.643775	0.509085	0.133136	0.787206	0.903761	0.930258	0.522662	0.243312	0.983375	0.607163	0.982795	0.337817	0.143182	0.540532	0.885418	0.213818	0.741299	0.425243	0.961687	0.838627	0.940577	0.57987	0.952225
Comp 21	0.531223	0.57088	0.4607	0.159156	0.656925	0.706818	0.949036	0.51522	0.209287	0.781891	0.580545	0.966692	0.325971	0.124992	0.432722	0.62579	0.0877501	0.765445	0.427387	0.754144	0.792856	0.9115	0.468479	0.856046
Comp 22	0.542069	0.763971	0.983575	0.927285	0.357911	0.574251	0.531679	0.833843	0.770304	0.961152	0.915906	0.48631	0.974674	0.699522	0.706531	0.919559	0.153613	0.871402	0.865271	0.798623	0.910243	0.963136	0.782175	0.820401
Comp 23	0.552606	0.711082	0.732163	0.471189	0.0277662	0.603042	0.606889	0.765927	0.930885	0.755933	0.967036	0.386751	0.957056	0.721259	0.723509	0.00650288	0.846987	0.792494	0.699719	0.952525	0.952144	0.959897	0.838046	0.946092
Comp 24	0.562761	0.626634	0.259022	0.092841	0.125528	0.959717	0.787381	0.924695	0.837053	0.66547	0.496255	0.545052	0.951494	0.935321	0.90044	0.163326	0.517821	0.451716	0.519499	0.982469	0.815846	0.916393	0.527254	0.411352
Comp 25	0.572657	0.579835	0.527396	0.106943	0.919428	0.869767	0.911002	0.953405	0.944793	0.667196	0.567617	0.589134	0.743522	0.839699	0.704864	0.181353	0.636198	0.489187	0.397411	0.127715	0.863555	0.327293	0.369292	0.0196119
Comp 26	0.582367	0.632101	0.67219	0.627592	0.94612	0.770744	0.882712	0.821339	0.914354	0.632895	0.718196	0.616759	0.724458	0.738293	0.64161	0.212166	0.610869	0.400591	0.765007	0.110827	0.864939	0.230825	0.785835	0.2179
Comp 27	0.591178	0.862189	0.976075	0.973937	0.963148	0.951691	0.959831	0.779035	0.739112	0.85503	0.91765	0.933168	0.954552	0.971322	0.790433	0.934073	0.452602	0.958937	0.718076	0.629507	0.883129	0.901425	0.80674	0.91869
Comp 28	0.599822	0.823929	0.950707	0.871904	0.918435	0.902369	0.93544	0.711698	0.549762	0.912005	0.932171	0.927996	0.966671	0.889719	0.810179	0.908743	0.19936	0.97302	0.651115	0.578749	0.929634	0.88465	0.798798	0.923318
Comp 29	0.607886	0.682236	0.228044	0.672952	0.935311	0.933905	0.419761	0.894127	0.954679	0.762461	0.634579	0.929638	0.97736	0.212663	0.502008	0.56361	0.694793	0.88611	0.839643	0.0452063	0.422158	0.80047	0.881652	0.818069
Comp 30	0.615882	0.574051	0.296884	0.642031	0.530526	0.909952	0.389578	0.629582	0.597219	0.273201	0.563106	0.92836	0.947476	0.196009	0.491955	0.372514	0.49929	0.897031	0.602036	0.0524058	0.427002	0.622308	0.911271	0.849383
Comp 31	0.623525	0.779617	0.610757	0.213753	0.511215	0.921469	0.92779	0.646593	0.834364	0.364285	0.820854	0.958547	0.96574	0.93719	0.975092	0.674305	0.61138	0.973498	0.829066	0.895433	0.918699	0.76279	0.944541	0.854208
Comp 32	0.630674	0.672482	0.446522	0.263598	0.869935	0.960893	0.42343	0.0851596	0.858628	0.923864	0.923336	0.924237	0.95493	0.877643	0.93794	0.666313	0.0884305	0.597387	0.587787	0.913731	0.943417	0.216942	0.446876	0.883602
Comp 33	0.637707	0.546878	0.506484	0.110826	0.850707	0.300601	0.243295	0.0898078	0.838567	0.743765	0.457109	0.934886	0.938776	0.903912	0.923746	0.0767818	0.0986321	0.611071	0.51756	0.771989	0.82288	0.33958	0.356132	0.594208
Comp 34	0.644539	0.544165	0.723871	0.314879	0.677173	0.281269	0.613269	0.703727	0.783375	0.709371	0.0565502	0.538568	0.0220296	0.933142	0.944141	0.0146907	0.514666	0.791741	0.543447	0.685825	0.400637	0.961065	0.146987	0.611195
Comp 35	0.651283	0.58769	0.675996	0.766576	0.612847	0.630562	0.204827	0.770708	0.731016	0.898455	0.768518	0.142836	0.0870123	0.87211	0.921479	0.597511	0.353635	0.571328	0.281009	0.932012	0.7161	0.650615	0.043687	0.700334
Comp 36	0.657832	0.683733	0.711397	0.927558	0.901527	0.60238	0.852461	0.871261	0.750015	0.874132	0.507884	0.190189	0.836507	0.883716	0.788434	0.662872	0.632701	0.475322	0.439973	0.737083	0.686998	0.725628	0.0817593	0.902322
Comp 37	0.663869	0.776827	0.957735	0.74107	0.935999	0.831022	0.913528	0.914461	0.968588	0.913154	0.261082	0.545135	0.805552	0.977842	0.64579	0.363175	0.872383	0.817021	0.492998	0.869726	0.816432	0.954984	0.774956	0.717557
Comp 38	0.669809	0.685301	0.907955	0.611873	0.954167	0.821089	0.916486	0.356116	0.927715	0.818349	0.324266	0.516805	0.598897	0.940979	0.280463	0.460094	0.353458	0.901008	0.451895	0.54025	0.806891	0.949251	0.882252	0.756371
Comp 39	0.675533	0.78579	0.943619	0.730417	0.936344	0.90261	0.86435	0.387403	0.832418	0.835301	0.884896	0.883399	0.634715	0.892809	0.434184	0.843063	0.358999	0.844695	0.91183	0.526185	0.947313	0.94807	0.860535	0.884225
Comp 40	0.680836	0.784061	0.878813	0.654027	0.913084	0.894385	0.712601	0.732094	0.811984	0.965766	0.894536	0.956687	0.830454	0.94804	0.778753	0.414751	0.760993	0.00483174	0.872314	0.944597	0.887063	0.735831	0.923992	0.73374
Comp 41	0.686011	0.636292	0.18752	0.448623	0.744875	0.850242	0.813779	0.839962	0.854208	0.614024	0.917011	0.885967	0.844395	0.824368	0.960372	0.31138	0.498505	0.264573	0.547871	0.674514	0.429517	0.583753	0.287477	0.615497
Comp 42	0.691124	0.521211	0.250051	0.674897	0.674062	0.808364	0.330419	0.787949	0.470671	0.61576	0.906477	0.349357	0.662741	0.783076	0.64791	0.0577846	0.524635	0.286273	0.598154	0.665618	0.346469	0.440477	0.489946	0.0955581
Comp 43	0.696119	0.586439	0.281612	0.595379	0.769975	0.894268	0.312823	0.704012	0.262891	0.747515	0.872028	0.0910526	0.822463	0.654068	0.614974	0.373914	0.360319	0.74713	0.798273	0.761482	0.565225	0.588132	0.648109	0.436016
Comp 44	0.700961	0.672672	0.427687	0.389196	0.907029	0.946407	0.878234	0.687515	0.640754	0.799043	0.846601	0.564423	0.961131	0.798276	0.547399	0.715239	0.481847	0.500755	0.390693	0.171553	0.527574	0.884771	0.839373	0.893274
Comp 45	0.705658	0.735011	0.715383	0.892228	0.354456	0.850796	0.909882	0.933309	0.986682	0.908519	0.912891	0.762185	0.909473	0.814158	0.896256	0.763562	0.720676	0.374362	0.313264	0.0942387	0.843396	0.89577	0.489275	0.829487
Comp 46	0.710204	0.683791	0.679433	0.885385	0.686654	0.863017	0.964258	0.902364	0.618227	0.942087	0.125792	0.47685	0.270306	0.968244	0.502272	0.807347	0.0424974	0.861464	0.645119	0.759963	0.928839	0.532109	0.715774	0.865403
Comp 47	0.714697	0.545718	0.712687	0.341734	0.429606	0.823	0.95788	0.711766	0.78255	0.795919	0.296463	0.156557	0.28194	0.842211	0.336672	0.820831	0.0184143	0.56676	0.0974468	0.187778	0.887728	0.407313	0.796175	0.754373
Comp 48	0.719017	0.698636	0.836793	0.455091	0.88577	0.924284	0.901107	0.75516	0.867031	0.695227	0.384629	0.60649	0.882514	0.67916	0.926697	0.750947	0.0866878	0.871231	0.0581804	0.811895	0.881891	0.74922	0.628459	0.731524
Comp 49	0.723164	0.626623	0.587709	0.365445	0.850345	0.735449	0.910628	0.857936	0.945718	0.0233618	0.7876	0.866495	0.863141	0.24309	0.150703	0.450278	0.0707382	0.643402	0.738476	0.910018	0.577641	0.823849	0.488093	0.895585
Comp 50	0.727275	0.477269	0.391311	0.461261	0.485714	0.515308	0.924664	0.798506	0.830667	0.0273855	0.420462	0.605997	0.258605	0.236293	0.239934	0.158683	0.0983353	0.664314	0.390051	0.889328	0.523086	0.551241	0.139295	0.889484

## Sheet: BLCA Feature resampling
Component	% of explained variance (cumulative)	Percentage of feature to be exlcuded form each dataset
		0.1	0.2	0.3	0.4	0.5
Comp 1	0.0784439	0.999914	0.999843	0.999812	0.999383	0.99956
Comp 2	0.143559	0.999901	0.999786	0.999724	0.999304	0.999413
Comp 3	0.186553	0.999895	0.999723	0.999574	0.999197	0.998553
Comp 4	0.22258	0.99979	0.999403	0.998675	0.998563	0.996767
Comp 5	0.254311	0.999765	0.999462	0.998566	0.998481	0.996394
Comp 6	0.281546	0.999558	0.998501	0.997961	0.997084	0.99552
Comp 7	0.305375	0.998524	0.996637	0.996966	0.987527	0.983965
Comp 8	0.327464	0.982947	0.90913	0.967667	0.982794	0.944989
Comp 9	0.34922	0.983156	0.907393	0.964059	0.977007	0.933372
Comp 10	0.369479	0.99776	0.995478	0.991214	0.986116	0.97547
Comp 11	0.388147	0.995567	0.995319	0.993801	0.990772	0.972135
Comp 12	0.405985	0.996203	0.995551	0.99679	0.992865	0.973777
Comp 13	0.42271	0.997864	0.991162	0.984565	0.97363	0.963182
Comp 14	0.438597	0.993571	0.98944	0.951629	0.967088	0.910116
Comp 15	0.454052	0.99284	0.987538	0.959626	0.972304	0.905919
Comp 16	0.468727	0.995336	0.992922	0.987005	0.977134	0.964247
Comp 17	0.482846	0.995742	0.991346	0.990196	0.980367	0.968561
Comp 18	0.495742	0.995674	0.992936	0.994249	0.970736	0.972666
Comp 19	0.508018	0.994446	0.989872	0.989296	0.960335	0.96683
Comp 20	0.51964	0.825876	0.654015	0.58934	0.601384	0.661985
Comp 21	0.531223	0.824059	0.652738	0.585697	0.59113	0.65808
Comp 22	0.542069	0.994319	0.987741	0.959922	0.891798	0.946799
Comp 23	0.552606	0.993598	0.98328	0.947334	0.864891	0.87432
Comp 24	0.562761	0.993046	0.988009	0.96872	0.883463	0.893627
Comp 25	0.572657	0.995138	0.985461	0.93114	0.880951	0.798486
Comp 26	0.582367	0.994423	0.987941	0.949875	0.950631	0.809432
Comp 27	0.591178	0.993481	0.940936	0.789817	0.9491	0.961916
Comp 28	0.599822	0.992726	0.942684	0.792474	0.940072	0.945838
Comp 29	0.607886	0.979807	0.8793	0.925366	0.630807	0.736685
Comp 30	0.615882	0.978506	0.878047	0.916366	0.629548	0.743933
Comp 31	0.623525	0.994162	0.992182	0.977515	0.984094	0.962976
Comp 32	0.630674	0.991757	0.985559	0.88848	0.938448	0.948146
Comp 33	0.637707	0.974655	0.97126	0.893879	0.896527	0.928219
Comp 34	0.644539	0.961527	0.825071	0.837152	0.838084	0.772532
Comp 35	0.651283	0.974349	0.828527	0.86508	0.852651	0.753274
Comp 36	0.657832	0.994487	0.987881	0.967224	0.941612	0.921106
Comp 37	0.663869	0.986021	0.859097	0.910207	0.962451	0.904689
Comp 38	0.669809	0.985233	0.853381	0.906201	0.9448	0.902975
Comp 39	0.675533	0.992781	0.981746	0.977012	0.957344	0.966397
Comp 40	0.680836	0.988937	0.975882	0.968736	0.895906	0.917393
Comp 41	0.686011	0.984958	0.962148	0.952532	0.821455	0.870334
Comp 42	0.691124	0.979174	0.961633	0.902011	0.821867	0.700915
Comp 43	0.696119	0.983014	0.972361	0.890052	0.825285	0.739269
Comp 44	0.700961	0.990659	0.973485	0.956984	0.930831	0.918744
Comp 45	0.705658	0.991929	0.985414	0.970942	0.897323	0.936381
Comp 46	0.710204	0.965454	0.960593	0.971736	0.909714	0.828741
Comp 47	0.714697	0.96077	0.961264	0.96292	0.911426	0.87885
Comp 48	0.719017	0.990615	0.982799	0.973067	0.946232	0.907198
Comp 49	0.723164	0.970224	0.943494	0.88345	0.810718	0.764522
Comp 50	0.727275	0.969785	0.948848	0.890557	0.795822	0.726593
