# Supplementary material for: MOGSA: Integrative Single Sample Gene-set Analysis of Multiple Omics Data
Source: Mol Cell Proteomics. 2019 Jun 26;18(8 Suppl 1):S153–68. doi: 10.1074/mcp.TIR118.001251 (PMC6692785; doi:10.1074/mcp.TIR118.001251)
Supplement: Table S3 [file 142285_2_supp_353741_ptp4fq.xlsx]

## Sheet: Introduction
Table S3 - the GSS matrix of Gene ontology (GO) and transcriptional factor target (TFT) gene set with more than 200 significant GSSs.
The table S1 contains two sheets:
GO	The GO terms with more than 200 significant GSSs.
TFT	The TFT gene sets with more than 200 significant GSSs.
Each sheet contains the following columns
ID	the gene set ID in the MSigDB
nSig	The number of significant gene set scores (GSS)
Category	BP, MF, CC for gene ontology term (only applicable in the GO sheet.)
Member genes	memder genes for a gene set
Other columns	the 308 patients with their gene set scores
The GSSs are colored, read indicates the high GSS and green is for low GSS. The in-significant GSS are set to 0. Zoom in and out to have a detailed view and heatmap view.
The second row in the sheets indicates the subtype, red - C1, green - C2 and blue - C3.

## Sheet: GO
ID	nSig	Category	Member genes	TCGA-FD-A3B3	TCGA-FD-A3B7	TCGA-BT-A3PK	TCGA-FD-A3SP	TCGA-LC-A66R	TCGA-FD-A3B6	TCGA-FD-A62S	TCGA-BL-A5ZZ	TCGA-DK-A1AB	TCGA-FD-A3B8	TCGA-FD-A5BU	TCGA-FD-A3SO	TCGA-FD-A6TK	TCGA-BT-A20O	TCGA-GC-A3RC	TCGA-K4-A3WS	TCGA-BT-A0S7	TCGA-DK-A3WX	TCGA-DK-A2I4	TCGA-DK-A3IU	TCGA-K4-A5RH	TCGA-DK-A1AF	TCGA-DK-A3IQ	TCGA-K4-A5RJ	TCGA-K4-A4AB	TCGA-FD-A6TB	TCGA-R3-A69X	TCGA-XF-A8HD	TCGA-FD-A3B4	TCGA-FD-A62P	TCGA-C4-A0F0	TCGA-2F-A9KW	TCGA-E7-A97P	TCGA-UY-A9PB	TCGA-BT-A0YX	TCGA-GC-A3WC	TCGA-CU-A0YN	TCGA-FD-A3SM	TCGA-GD-A3OQ	TCGA-DK-A2I2	TCGA-GC-A3OO	TCGA-GC-A3I6	TCGA-BT-A20X	TCGA-BL-A13I	TCGA-FT-A61P	TCGA-SY-A9G0
				1	1	1	1	1	1	1	1	1	1	1	1	1	1	1	1	1	1	1	1	1	1	1	1	1	1	1	1	1	1	1	1	1	1	1	1	1	1	1	1	1	1	1	1	1	1
IMMUNE_SYSTEM_PROCESS	259	msdb_gobp	CTSS,IL6R,CD1D,IFI16,AIM2,APOA2,FCGR3A,FCGR3B,FCGR2B,MR1,RGS1,CFHR1,PTPRC,LAX1,CTSE,CD34,TGFB2,MIA3,IL2RA,ZEB1,MBL2,SFTPD,ANXA11,HELLS,BLNK,CHUK,LDB1,DMBT1,BNIP3,INS,TRIM22,CALCA,SAA1,TRAF6,RAG1,SPI1,PRG3,IL18BP,CTSC,POU2AF1,IL18,ZBTB16,CADM1,APOA4,APOA1,CD3E,CD3D,THY1,CRTAM,KIRREL3,ETS1,GPR183,AKT1,JAG2,IL32,NLRC3,CKLF,PSMB10,BCAR1,C1QBP,TNFSF13,TNFAIP1,VTN,CD79B,CD7,SECTM1,COLEC12,MALT1,BCL2,MB…	1.78987	1.56559	1.38781	1.73408	1.30739	0.851132	1.58883	1.75685	1.453	2.28025	1.25168	1.22548	1.8732	1.82536	1.5344	0.842434	0.814085	1.22906	1.48956	1.69272	1.12262	1.96125	1.21516	1.003	0.868011	1.35399	0.999687	0.684481	1.23886	0.799351	1.07456	0.781189	1.26178	1.21148	0.699679	0.884877	1.0518	0.264541	0.871963	0.800243	0.893815	0.799995	0.969291	1.64038	0.960642	1.26902
IMMUNE_RESPONSE	254	msdb_gobp	CTSS,IL6R,CD1D,AIM2,APOA2,FCGR3A,FCGR3B,FCGR2B,MR1,RGS1,CFHR1,PTPRC,LAX1,TGFB2,IL2RA,ZEB1,MBL2,SFTPD,ANXA11,BLNK,CHUK,DMBT1,BNIP3,TRIM22,TRAF6,RAG1,IL18BP,CTSC,POU2AF1,IL18,CADM1,APOA4,APOA1,THY1,CRTAM,ETS1,GPR183,IL32,PSMB10,BCAR1,C1QBP,TNFSF13,TNFAIP1,VTN,CD79B,CD7,SECTM1,COLEC12,MALT1,BCL2,MBP,CCL20,CST7,DEFB118,SLA2,CEBPB,IL10RB,XBP1,NCF4,GTPBP1,APOBEC3F,APOBEC3G,NFAM1,CCR4,CCR8,VIPR1,CCR9,CC…	1.76716	1.52468	1.35839	1.7032	1.34408	0.857838	1.53043	1.72656	1.29628	2.21877	1.22435	1.19136	1.87099	1.78931	1.57661	0.817417	0.774234	1.1822	1.45724	1.6796	1.15412	1.89353	1.15451	1.0685	0.79971	1.33012	0.916083	0.70888	1.19034	0.780064	1.08388	0.790172	1.2342	1.2453	0.635008	0.859206	1.02554	0.172856	0.826712	0.800466	0.872074	0.742016	0.902972	1.656	0.984367	1.22735
EXTRACELLULAR_REGION_PART	243	msdb_gocc	ECM1,HDGF,CD5L,APCS,COPA,APOA2,MYOC,QSOX1,LAMC1,CFH,CFHR3,CFHR1,CHI3L1,FMOD,PRELP,OPTC,REN,USH2A,LGALS8,MSMB,MBL2,SRGN,COL13A1,PSAP,IDE,RBP4,SLIT1,SFRP5,CPN1,SMC3,HABP2,HTRA1,RNH1,MUC2,HPX,ADM,DKK3,CALCA,NUCB2,FJX1,F2,MMP7,MMP20,MMP8,MMP10,MMP3,MMP13,APOA5,APOA1,FXYD6,FGF9,SGCG,FLT1,KL,POSTN,TPT1,CPB2,COL4A2,TNFAIP2,GREM1,FBN1,IGFALS,IL32,CTRL,LCAT,SNTB2,CDH13,VTN,SDF2,LGALS3BP,SECTM1,LAMA3,MEP1B…	1.63983	1.56317	1.39134	1.78936	1.00496	0.701729	1.68959	1.80757	1.72914	2.3417	1.17167	1.06086	1.88718	1.76499	1.09208	0.942815	0.762712	1.1975	1.5479	1.79311	0.93184	2.14327	1.52996	0.631105	1.15812	1.49441	1.32544	0.535451	1.09146	0.917503	0.769364	0.711477	1.23014	1.09064	0.651955	0.63905	0.795116	0.619738	0.878879	0.605906	0.938428	0.681286	0.92493	1.56579	0.883772	1.47223
RESPONSE_TO_EXTERNAL_STIMULUS	233	msdb_gobp	VPS45,ENSA,SPRR3,PGLYRP3,PGLYRP4,S100A9,S100A12,S100A8,CD1D,APCS,CRP,F11R,XCL1,F5,SELE,PDC,CFHR1,F13B,ELF3,ADORA1,NUAK2,C4BPB,TGFB2,MIA3,NLRP3,MBL2,PLAU,SFTPD,OPN4,ENTPD1,BLNK,AFAP1L2,HRAS,ADM,LYVE1,SAA1,CD59,MDK,F2,RTN4RL2,NOX4,APOA5,NFRKB,PARP4,ALOX5AP,F7,F10,GRK1,SSTR1,CHRNA7,FGF7,MEFV,CKLF,NFATC3,CDH13,RTN4RL1,ALOX15,GP1BA,TP53,PER1,SREBF1,UNC119,SSTR2,GCGR,L3MBTL4,RALBP1,LMAN1,CXCR2,INHA,SCG…	1.87086	1.56275	1.37891	1.74383	1.43231	0.904	1.56891	1.68901	1.36201	2.26059	1.25246	1.33033	1.81314	1.82116	1.7723	0.819426	0.864666	1.19395	1.54635	1.64873	1.24657	1.88657	1.08926	1.15204	0.710128	1.26814	0.941877	0.7518	1.30237	0.713484	1.18752	0.837378	1.19858	1.23583	0.742375	1.0497	1.25025	0.173149	0.854586	0.823062	0.951729	0.861748	0.918077	1.53502	1.03296	1.21999
DEFENSE_RESPONSE	232	msdb_gobp	VPS45,PGLYRP3,PGLYRP4,S100A9,S100A12,S100A8,S100A7,CD5L,CD1D,MNDA,APCS,CRP,CD84,CD48,F11R,SELE,NCF2,CFHR1,PTPRC,ELF3,ADORA1,LYST,NLRP3,GATA3,ITGB1,MBL2,PRF1,MICU1,SFTPD,ANKRD1,BLNK,AFAP1L2,TIAL1,DMBT1,BNIP3,LSP1,CD81,NOX4,CADM1,APOA4,CRTAM,NFRKB,PARP4,ALOX5AP,CHRNA7,TPSAB1,IL32,MEFV,NFATC3,ALOX15,ADORA2B,NOS2,FOXN1,CD300C,LGALS3BP,COLEC12,BCL2,SOCS6,CXCR2,SCG2,CCL20,SP140,HDAC4,DEFB118,LBP,WFDC12…	1.77995	1.53039	1.36132	1.73969	1.31371	0.864283	1.60567	1.73607	1.31849	2.2016	1.20586	1.18498	1.90159	1.74563	1.5421	0.839025	0.757352	1.1488	1.51947	1.71247	1.19022	1.86833	1.21067	1.01805	0.810285	1.3365	1.00146	0.736273	1.22918	0.812641	1.09495	0.782002	1.16843	1.29272	0.616195	0.837493	1.04444	0.242108	0.770361	0.777707	0.894838	0.69513	0.873408	1.5786	1.00815	1.23342
STRUCTURAL_CONSTITUENT_OF_RIBOSOME	223	msdb_gomf	RPS27,MRPS14,MRPL55,RPS24,RPLP2,MRPL23,RPL27A,RPS13,RPS3,RPS25,RPL21,RPL3L,RPS2,RPL26,RPL23A,RPL38,MRPS7,MRPL12,RPS21,RPL3,RPL15,RPL14,RPL29,MRPS22,RPS3A,RPL37,RPS23,RPS14,RPS12,MRPS24,RPS20,RPL7,RPL30,RPS6,RPL35,RPL7A,MRPL41,FAU,MRPL10,MRPL51,MRPL52,MRPS12,RPL11,RPL13,RPL13A,RPL18,RPL18A,RPL19,RPL22,RPL24,RPL27,RPL28,RPL31,RPL34,RPL39,RPL41,RPL4,RPL5,RPL6,RPL8,RPL9,RPLP0,RPLP1,RPS10,RPS11,RPS15,…	-1.14854	-1.1166	-0.910997	-1.27414	-0.344523	0	-1.2449	-0.828544	-2.31378	-1.83712	-0.699076	-1.14837	0	-1.19028	-0.757026	-0.738459	-1.01594	-0.823023	-1.40263	-0.882427	-0.406436	-1.76593	-1.09878	0	-0.854635	-0.740386	-1.59118	0	-0.889055	0	0	-0.51355	-0.591955	0	-1.14217	-1.10764	-1.24804	-1.20809	-0.955081	0	-1.11068	-1.13957	-0.696804	0	-0.446785	-1.31168
EXTRACELLULAR_SPACE	223	msdb_gocc	HDGF,CD5L,APCS,COPA,APOA2,MYOC,QSOX1,CFH,CFHR3,CFHR1,CHI3L1,REN,LGALS8,MSMB,MBL2,SRGN,PSAP,IDE,RBP4,SLIT1,SFRP5,CPN1,HABP2,HTRA1,HPX,ADM,DKK3,CALCA,NUCB2,FJX1,F2,MMP7,MMP20,MMP8,MMP10,MMP3,MMP13,APOA5,APOA1,FXYD6,FGF9,FLT1,KL,TPT1,CPB2,TNFAIP2,GREM1,FBN1,IGFALS,IL32,CTRL,LCAT,CDH13,VTN,SDF2,LGALS3BP,SECTM1,MEP1B,GRP,KDSR,INHA,SCG2,CCL20,GPC1,ATRN,PCSK2,ASIP,LBP,WFDC12,SEMG1,SEMG2,WFDC2,MMP9,SOD1,…	1.71179	1.54185	1.36222	1.64923	1.19178	0.823864	1.58417	1.77118	1.53445	2.21079	1.26037	1.15572	1.87175	1.79215	1.32519	0.807253	0.770539	1.27481	1.36424	1.63371	0.990143	1.91123	1.23243	0.866417	0.950029	1.34548	0.968147	0.634965	1.26434	0.846839	1.05222	0.686326	1.30247	1.17775	0.702277	0.780194	0.92161	0.303181	0.868374	0.841167	0.770733	0.79142	1.08923	1.68935	0.837867	1.19038
RESPONSE_TO_WOUNDING	222	msdb_gobp	VPS45,SPRR3,S100A9,S100A12,S100A8,APCS,CRP,F11R,F5,SELE,CFHR1,F13B,ELF3,ADORA1,C4BPB,TGFB2,MIA3,NLRP3,MBL2,ENTPD1,BLNK,AFAP1L2,ADM,LYVE1,CD59,MDK,F2,RTN4RL2,NOX4,APOA5,NFRKB,PARP4,ALOX5AP,F7,F10,CHRNA7,FGF7,MEFV,NFATC3,RTN4RL1,ALOX15,GP1BA,L3MBTL4,LMAN1,CXCR2,SCG2,CCL20,HDAC4,THBD,LBP,HNF4A,CD40,CEBPB,SOD1,IL10RB,ADORA2A,APOL3,TMPRSS6,IRAK2,GHRL,HRH1,CCR4,CX3CR1,XCR1,CCR1,CCR3,CCR2,CCR5,GAP43,MGL…	1.79717	1.5387	1.36708	1.80386	1.30058	0.836631	1.63642	1.69958	1.37736	2.25299	1.16709	1.21875	1.84882	1.73387	1.58599	0.884091	0.79861	1.09758	1.63635	1.74239	1.22992	1.93237	1.26039	0.995947	0.80641	1.3407	1.13236	0.722527	1.19506	0.779442	1.03284	0.826972	1.09769	1.24455	0.640577	0.894839	1.12625	0.339759	0.777859	0.682171	1.01151	0.706521	0.777359	1.43966	1.0643	1.33185
RECEPTOR_BINDING	221	msdb_gomf	ENSA,SHC1,EFNA1,XCL2,XCL1,REN,TGFB2,DKK1,MBL2,JMJD1C,SORBS1,MMS19,GFRA1,TACC2,PIDD,IGF2,INS,CHRNA10,PTH,CALCA,CALCB,SAA1,BDNF,F2,MADD,CNTF,FGF4,FGF3,FADD,IL18BP,MED17,CADM1,APOA5,APOA1,THY1,CRTAM,ADAMTS8,FGF9,MED4,FGF14,EFNB2,GAS6,ACTN1,SIVA1,JAG2,SPRED1,DLL4,FGF7,CKLF,AGRP,GABARAPL2,OSGIN1,CXCL16,PITPNM3,GABARAP,FGF11,EFNB3,MED13,PSMC5,GH2,GH1,ICAM2,WIPI1,SLC9A3R1,GRB2,SECTM1,ADCYAP1,GRP,ADAM23,…	1.93314	1.53105	1.32998	1.53906	1.63277	0.992023	1.3499	1.56168	1.27221	2.16611	1.3549	1.50854	1.62101	1.90277	2.08965	0.64895	0.971445	1.31855	1.30554	1.36551	1.22845	1.70026	0.676454	1.41684	0.461049	1.04197	0.522237	0.771413	1.45502	0.522728	1.43901	0.826862	1.32452	1.13697	0.928058	1.34362	1.47648	0	0.971891	1.05213	0.806686	1.15082	1.14058	1.60865	0.926736	0.940174
PROTEINACEOUS_EXTRACELLULAR_MATRIX	221	msdb_gocc	ECM1,LAMC1,CHI3L1,FMOD,PRELP,OPTC,USH2A,COL13A1,SMC3,MUC2,MMP10,SGCG,POSTN,COL4A2,FBN1,SNTB2,LAMA3,COL4A4,COL4A3,COL6A3,PI3,COL9A3,ADAMTS5,COL18A1,DGCR6,MMP11,FBLN1,CAV3,FBLN2,COLQ,COL7A1,LAMB2,ADAMTS9,ODAM,ERBB2IP,THBS4,VCAN,HAPLN1,FBN2,SGCD,LAMA4,COL10A1,LAMA2,CTGF,SNTG1,SNTB1,ECM2,COL15A1,ADAMTS13,COL5A1,AGRN,ANG,APLP1,CD248,CHAD,COL11A1,COL16A1,COL1A2,COL3A1,COL4A5,COL5A2,COL5A3,COL8A1,COL9A2…	1.39432	1.48668	1.3403	1.88627	0.612342	0.444794	1.74015	1.74506	1.9387	2.39155	0.94454	0.818733	1.78128	1.59748	0	1.09816	0.691428	0.993198	1.72618	1.92696	0.750674	2.37969	1.91904	0	1.4352	1.63996	1.81798	0.323633	0.723386	0.975765	0	0.693988	1.03576	0.862455	0.521813	0	0	1.10248	0.839695	0	1.13635	0	0.601458	1.26721	0.883167	1.83231
LOCOMOTORY_BEHAVIOR	220	msdb_gobp	XCL1,TGFB2,PLAU,SFTPD,HRAS,SAA1,NOVA1,CKLF,CDH13,RALBP1,CXCR2,SCG2,CCL20,SOD1,ITGB2,MAPK1,CCR4,CX3CR1,CCR8,CCR9,XCR1,CCR3,CCR2,CCR5,CCRL2,PROK2,PIK3CB,PLD1,SLIT2,CXCL9,CXCL10,CXCL11,NPY2R,CCL28,IL4,CXCL14,LECT2,DOCK2,CCR6,DEFB1,DEFA1,DEFB4A,CCL27,CCL19,CCL21,SYK,C5,C5AR1,CCL11,CCL13,CCL15,CCL17,CCL18,CCL22,CCL2,CCL3,CCL5,CCL8,CCR7,CMKLR1,CX3CL1,CXCL12,CXCL1,CXCL13,CXCL2,CXCL5,CXCL6,CXCR3,CXCR4,FG…	1.82337	1.57223	1.39167	1.74597	1.3525	0.869931	1.58814	1.74213	1.4343	2.28778	1.2572	1.26553	1.85949	1.83418	1.61793	0.840059	0.836259	1.22378	1.51583	1.68638	1.16562	1.95118	1.18148	1.05449	0.822994	1.33349	0.988235	0.706383	1.26163	0.773698	1.11148	0.804113	1.24843	1.22003	0.718639	0.943539	1.12073	0	0.873866	0.808314	0.919452	0.82604	0.956198	1.61303	0.988159	1.2634
EXTRACELLULAR_MATRIX	220	msdb_gocc	ECM1,LAMC1,CHI3L1,FMOD,PRELP,OPTC,USH2A,COL13A1,SMC3,MUC2,MMP10,SGCG,POSTN,COL4A2,FBN1,SNTB2,LAMA3,COL4A4,COL4A3,COL6A3,PI3,COL9A3,ADAMTS5,SOD1,COL18A1,DGCR6,MMP11,FBLN1,CAV3,FBLN2,COLQ,COL7A1,LAMB2,ADAMTS9,ODAM,ERBB2IP,THBS4,VCAN,HAPLN1,FBN2,SGCD,LAMA4,COL10A1,LAMA2,CTGF,SNTG1,SNTB1,ECM2,COL15A1,ADAMTS13,COL5A1,AGRN,ANG,APLP1,CD248,CHAD,COL11A1,COL16A1,COL1A2,COL3A1,COL4A5,COL5A2,COL5A3,COL8A1,C…	1.371	1.4721	1.33004	1.88448	0.591547	0.428527	1.7309	1.73532	1.91908	2.3799	0.923474	0.792631	1.77499	1.57758	0	1.10256	0.676192	0.970062	1.7283	1.93275	0.742753	2.37975	1.93298	0	1.4411	1.64514	1.83195	0.314	0.688085	0.977308	0	0.692708	1.01776	0.854919	0.497806	0	0	1.11529	0.826538	0	1.14187	0	0.567413	1.25296	0.885995	1.84586
CELL_CYCLE_PROCESS	216	msdb_gobp	PTPRC,MDM4,NEK2,CENPF,CUL2,ZWINT,DUSP13,KIF11,NOLC1,SMC3,CDKN1C,APBB1,USH1C,CKAP5,NUMA1,ARAP1,MRE11A,CUL5,ATM,ZW10,CHEK1,LATS2,BRCA2,PDS5B,CCNA1,RB1,SUGT1,MYO16,CUL4A,HSPA2,RAD51B,BUB1B,RAD51,NUSAP1,PKMYT1,MPHOSPH6,PAFAH1B1,CNTROB,MYH10,TOP3A,KPNA2,BIRC5,ANAPC11,CETN1,NDC80,CUL3,CDC25B,TPX2,E2F1,CEP250,UBE2C,AURKA,SPO11,DMC1,SUN2,KIF15,PCBP4,PBRM1,SMC4,ANAPC4,ANAPC10,PAPD7,RAD1,SKP2,RAD17,CETN3,P…	1.15831	0.491828	0	0	1.16265	0.938063	0.465211	0	0	0	0.819855	1.22684	0	0.521014	1.688	-0.348029	0.529465	0.728551	0	0	0.795799	0	-0.993495	1.12423	-0.827192	-0.571035	-0.870528	0.797834	1.86837	0	2.00675	0	0	0.747861	0.886249	1.43278	1.67563	-0.895825	0	1.36431	0	1.0912	1.26657	0	0	-1.08175
CELL_CYCLE_GO_0007049	214	msdb_gobp	CKS1B,UHMK1,PTPRC,MDM4,NEK2,CENPF,TGFB2,TP53BP2,GTPBP4,CDC123,CUL2,ZWINT,DUSP13,PTEN,KIF11,NOLC1,SMC3,AFAP1L2,BCCIP,CDKN1C,APBB1,EIF4G2,USH1C,GTF2H1,CKAP5,MADD,CCND1,NUMA1,ARAP1,MRE11A,CUL5,ATM,BTG4,ZW10,TBRG1,CHEK1,LATS2,BRCA2,PDS5B,CCNA1,RB1,SUGT1,MYO16,CUL4A,MNAT1,HSPA2,RAD51B,PPP1R13B,BUB1B,RAD51,NUSAP1,PKMYT1,NAE1,MPHOSPH6,PAFAH1B1,GPS2,TP53,CNTROB,ALOX15B,MYH10,GAS7,UBB,TOP3A,ERN1,KPNA2,MAP…	1.11219	0.415733	0	0	1.23508	0.92852	0.319296	0	0	0	0.764115	1.18791	0	0	1.80088	0	0.492843	0.645275	0	0	0.836186	0	-1.12199	1.25665	-0.958106	-0.623502	-1.01718	0.809456	1.7407	0	1.98321	0	0	0.739892	0.803527	1.43356	1.65702	-1.0557	0	1.33409	0	1.03406	1.12958	0	0	-1.11833
TRANSMEMBRANE_RECEPTOR_ACTIVITY	214	msdb_gomf	ANXA9,IL6R,CHRNB2,EFNA4,EFNA3,NTRK1,SLAMF1,DDR2,XPR1,MR1,PTPRC,AVPR1B,CHRM3,IL15RA,IL2RA,NRP1,FZD8,TACR2,OPN4,HTR7,ADRA2A,ADRB1,GFRA1,DMBT1,PTPRE,GPR123,DRD4,CCKBR,ABCC8,CHRM4,PTPRJ,FZD4,GRM5,MTNR1B,DRD2,HTR3B,IL10RA,CD3G,GRIK4,SORL1,OPCML,FLT3,FLT1,HTR2A,INTS6,GRK1,SSTR1,GABRB3,CHRNA7,CHRM5,LTK,TYRO3,SSTR5,OR2C1,SCARF1,OR1D5,OR1D2,OR3A1,P2RX5,P2RX1,CXCL16,CHRNE,GP1BA,ASGR2,ASGR1,CHRNB1,EFNB3,GLP…	1.42655	1.39125	1.28003	1.73302	1.07621	0.478923	1.18614	1.53204	1.35541	2.43559	0.964619	0.96031	1.51845	1.79359	1.32236	0.957469	0.812874	0.984832	1.52999	1.74127	0.864019	2.39674	1.3658	0.859804	1.01079	1.48603	1.19861	0	0	0.608048	0	0.922795	1.22364	0.686562	0.542979	0	0	0.445879	1.06107	0	1.18905	0.667871	0	1.53029	1.00518	1.79248
MITOCHONDRION	211	msdb_gocc	MRPS21,MCL1,SMCP,HAX1,MSTO1,CASQ1,PPOX,NDUFS2,SDHC,GLRX2,TIMM17A,MRPL55,FH,TFB2M,PITRM1,ATP5C1,MSRB2,TIMM23,ASAH2,CISD1,TFAM,SUPV3L1,AIFM2,MRPS16,VDAC2,GHITM,GLUD1,COX15,CASP7,ACADSB,OAT,BNIP3,ECHS1,SLC25A22,MRPL23,NDUFS3,TIMM10,UCP3,ME3,ACAT1,FDX1,TIMM8B,SDHD,PTS,FOXRED1,TP53AIP1,MIPEP,MTIF3,MRPS31,SLC25A15,MTRF1,SUCLA2,TIMM9,ESR2,MTHFD1,ARG2,PSEN1,ACOT2,CKMT1A,GATM,DUT,RHOT2,DNAJA3,ABAT,TMEM186…	-0.776336	-0.957515	-0.822263	-1.37786	0	0	-1.19915	-0.788776	-2.17705	-1.82728	-0.37102	-0.690175	0	-0.948656	0	-0.917933	-0.784559	-0.483325	-1.55516	-1.14033	0	-2.0075	-1.55906	0	-1.14893	-0.991613	-2.03621	0	0	0	0	-0.523155	-0.362634	0	-0.742844	-0.545802	-0.671134	-1.59751	-0.808042	0.514509	-1.29673	-0.624139	0	0	-0.526371	-1.74885
CELL_ACTIVATION	208	msdb_gobp	CD1D,PTPRC,LAX1,SFTPD,HELLS,INS,F2,PRG3,IL18,CADM1,CD3E,CD3D,THY1,CRTAM,JAG2,NLRC3,GP1BA,TNFSF13,CD7,L3MBTL4,CXCR2,NHEJ1,INHA,HDAC4,SIRPG,SLA2,PREX1,ICOSLG,WBP2NL,NFAM1,NCK1,IL12A,IL4,SPINK5,IL12B,HDAC9,IL7,TPD52,SIT1,TLR4,CD24,CD276,CD28,CD2,CD47,CD4,CD79A,CEBPG,CLEC7A,CX3CL1,EBI3,ELF4,FOXP3,GLMN,HDAC5,HDAC7,IL8,INHBA,LAT,LAT2,LCK,LST1,NCK2,SART1,SOCS5,TGFB1,VWF,ZAP70	1.79164	1.55511	1.36837	1.64956	1.30121	0.895057	1.59672	1.76178	1.4581	2.18306	1.29333	1.23306	1.88564	1.80081	1.49156	0.778054	0.791042	1.28207	1.3771	1.60829	1.08854	1.82462	1.13513	0.988478	0.840823	1.28975	0.886044	0.713844	1.36901	0.818819	1.19846	0.707767	1.28563	1.25489	0.727341	0.882169	1.05249	0	0.840759	0.919999	0.763261	0.830391	1.11233	1.67679	0.877815	1.10564
MITOTIC_CELL_CYCLE	205	msdb_gobp	NEK2,CENPF,CDC123,CUL2,ZWINT,KIF11,NOLC1,SMC3,AFAP1L2,CDKN1C,APBB1,USH1C,NUMA1,CUL5,ATM,ZW10,LATS2,PDS5B,SUGT1,MYO16,CUL4A,BUB1B,NUSAP1,PKMYT1,MPHOSPH6,PAFAH1B1,KPNA2,SPHK1,BIRC5,ANAPC11,CETN1,NDC80,CUL3,CDC25B,TPX2,E2F1,CEP250,UBE2C,AURKA,BTG3,SIK1,SUN2,KIF15,PCBP4,PBRM1,SMC4,DLG1,ANAPC4,ANAPC10,SKP2,RAD17,PAM,CDC23,CDC25C,FOXC1,CDKN1A,TTK,TPD52L1,KATNA1,LATS1,FBXO5,KIF25,NPM2,NBN,GML,CDKN2A,CDK…	1.17866	0.524369	0	0	1.13061	0.947873	0.577233	0	0	0	0.81659	1.19239	0	0	1.61554	0	0.493072	0.7115	0	0	0.836501	0	-0.864851	1.06493	-0.756284	0	-0.751398	0.831454	1.88877	0	1.9987	0	0	0.841809	0.831469	1.35045	1.63116	-0.810237	0	1.34221	0	1.00143	1.23711	0	0	-1.02721
CELL_CYCLE_PHASE	205	msdb_gobp	PTPRC,NEK2,CENPF,CUL2,ZWINT,DUSP13,KIF11,NOLC1,SMC3,CDKN1C,APBB1,USH1C,NUMA1,MRE11A,CUL5,ATM,ZW10,CHEK1,LATS2,PDS5B,CCNA1,RB1,SUGT1,MYO16,CUL4A,HSPA2,RAD51B,BUB1B,RAD51,NUSAP1,PKMYT1,MPHOSPH6,TOP3A,KPNA2,BIRC5,ANAPC11,CETN1,NDC80,CUL3,CDC25B,TPX2,E2F1,UBE2C,AURKA,SPO11,DMC1,KIF15,PCBP4,PBRM1,SMC4,ANAPC4,ANAPC10,RAD1,SKP2,RAD17,PAM,RAD50,CDC23,CDC25C,CDKN1A,TTK,TPD52L1,KATNA1,LATS1,KIF25,NPM2,NBN,…	1.16564	0.514573	0	0	1.11446	0.942981	0.56229	0	0	0	0.817872	1.195	0	0	1.59677	0	0.497215	0.72093	0	0	0.809317	0	-0.888772	1.04755	-0.760675	0	-0.771577	0.818722	1.90215	0	2.00342	0	0	0.816002	0.851073	1.35916	1.63346	-0.81116	0	1.35328	0	1.02387	1.26608	0	0	-1.05612
BEHAVIOR	204	msdb_gobp	XCL1,TGFB2,PLAU,SFTPD,HRAS,CCKBR,SAA1,NOVA1,NPW,ABAT,CKLF,AGRP,CDH13,TRPV1,DLG4,GALR2,RALBP1,MC4R,CXCR2,SCG2,CCL20,DYNLRB1,SOD1,ITGB2,MAPK1,GALR3,MCHR1,GHRL,CCR4,CX3CR1,CCR8,CCR9,XCR1,CCR3,CCR2,CCR5,CCRL2,PROK2,DRD3,CASR,PIK3CB,ZIC1,PLD1,GHSR,HTT,SLIT2,CCKAR,CXCL9,CXCL10,CXCL11,NPY2R,MTNR1A,TAS2R1,CCL28,HTR1A,CARTPT,CRHBP,IL4,CXCL14,LECT2,NMUR2,DOCK2,CNR1,FYN,OPRM1,CCR6,DEFB1,DEFA1,DEFB4A,OPRK1,C…	1.82855	1.57894	1.39849	1.74268	1.39905	0.844314	1.49919	1.70485	1.4614	2.36668	1.26675	1.3157	1.77278	1.90677	1.71984	0.841768	0.905026	1.24902	1.51138	1.65791	1.14218	2.04867	1.12951	1.12386	0.804662	1.32745	0.954678	0.654595	1.18842	0.695798	1.05769	0.854473	1.3077	1.10786	0.781176	1.03762	1.16909	0	0.978941	0.780054	0.976118	0.925525	0.943899	1.6338	0.993924	1.33082
LEUKOCYTE_ACTIVATION	203	msdb_gobp	CD1D,PTPRC,LAX1,SFTPD,HELLS,INS,PRG3,IL18,CADM1,CD3E,CD3D,THY1,CRTAM,JAG2,NLRC3,TNFSF13,CD7,CXCR2,NHEJ1,INHA,HDAC4,SIRPG,SLA2,PREX1,ICOSLG,NFAM1,NCK1,IL12A,IL4,SPINK5,IL12B,HDAC9,IL7,TPD52,SIT1,TLR4,CD24,CD276,CD28,CD2,CD47,CD4,CD79A,CEBPG,CLEC7A,CX3CL1,EBI3,ELF4,FOXP3,GLMN,HDAC5,HDAC7,IL8,INHBA,LAT,LAT2,LCK,LST1,NCK2,SART1,SOCS5,TGFB1,ZAP70	1.77618	1.55529	1.36567	1.64543	1.24627	0.890372	1.64126	1.77752	1.50767	2.15827	1.29026	1.20911	1.90638	1.77191	1.40199	0.780843	0.770222	1.28463	1.37206	1.61073	1.06314	1.80223	1.17732	0.913725	0.880379	1.29519	0.92704	0.711612	1.40221	0.855619	1.19763	0.672292	1.26888	1.26992	0.721806	0.836561	1.01996	0	0.813447	0.923159	0.736204	0.805901	1.14222	1.65625	0.849618	1.08744
INFLAMMATORY_RESPONSE	203	msdb_gobp	VPS45,S100A9,S100A12,S100A8,APCS,CRP,F11R,SELE,CFHR1,ELF3,ADORA1,NLRP3,MBL2,BLNK,AFAP1L2,NOX4,NFRKB,PARP4,ALOX5AP,CHRNA7,MEFV,NFATC3,ALOX15,CXCR2,SCG2,CCL20,HDAC4,LBP,CD40,CEBPB,IL10RB,ADORA2A,APOL3,IRAK2,GHRL,HRH1,CCR4,XCR1,CCR1,CCR3,CCR2,CCR5,MGLL,CHST2,PTX3,GHSR,AHSG,KNG1,IL1RAP,CXCL9,CXCL10,CXCL11,CDO1,IL5,IL13,IL9,ABCF1,RAC1,HDAC9,NOD1,RIPK2,IFNA2,NFX1,CCL21,ANXA1,S1PR3,ORM1,ORM2,C5,ADORA3,A…	1.74148	1.47072	1.30732	1.73019	1.24771	0.859982	1.65871	1.68067	1.22451	2.06213	1.12415	1.12505	1.89613	1.59277	1.46873	0.832627	0.682885	1.02968	1.56248	1.7045	1.24205	1.71497	1.22792	0.942131	0.755299	1.2852	1.06553	0.783244	1.24707	0.832397	1.10255	0.747176	0.998139	1.36303	0	0	1.04322	0.296988	0.617331	0.723602	0.890551	0	0.763642	1.39859	1.03254	1.16946
LYMPHOCYTE_ACTIVATION	202	msdb_gobp	CD1D,PTPRC,LAX1,SFTPD,HELLS,INS,IL18,CADM1,CD3E,CD3D,THY1,CRTAM,JAG2,NLRC3,TNFSF13,CD7,NHEJ1,INHA,HDAC4,SIRPG,SLA2,ICOSLG,NFAM1,NCK1,IL12A,IL4,SPINK5,IL12B,HDAC9,IL7,TPD52,SIT1,CD24,CD276,CD28,CD2,CD47,CD4,CD79A,CEBPG,CLEC7A,EBI3,ELF4,FOXP3,GLMN,HDAC5,HDAC7,INHBA,LAT,LAT2,LCK,LST1,NCK2,SART1,SOCS5,TGFB1,ZAP70	1.76665	1.54196	1.3528	1.62041	1.2398	0.899181	1.63996	1.77295	1.48039	2.11574	1.28896	1.19586	1.9121	1.74819	1.38212	0.762816	0.75003	1.28123	1.3426	1.59121	1.05956	1.75077	1.15695	0.907828	0.866075	1.27664	0.895992	0.723598	1.42371	0.863109	1.22372	0.651455	1.2587	1.29094	0.708779	0.818493	1.00703	0	0.786866	0.945538	0.699818	0.789611	1.15798	1.65723	0.833448	1.04022
POSITIVE_REGULATION_OF_IMMUNE_SYSTEM_PROCESS	200	msdb_gobp	CD1D,CFHR1,PTPRC,TGFB2,MIA3,MBL2,TRAF6,IL18,CADM1,CD3E,THY1,CRTAM,BCAR1,TNFSF13,MALT1,SIRPG,SLA2,ICOSLG,NFAM1,NCK1,IL12A,IL4,IL12B,MAP3K7,FYN,IL7,IFNK,TRAF2,C2,CD24,CD276,CD28,CD47,CD79A,EBI3,EREG,IKBKG,KRT1,LAT2,LCK,NCK2,SART1,SOCS5,TGFB1,TLR8,UBE2N,ZAP70	1.89488	1.56356	1.36001	1.61863	1.41796	0.993432	1.62769	1.72284	1.40573	2.10321	1.33755	1.35322	1.86675	1.78258	1.68725	0.718374	0.825744	1.29738	1.37395	1.52279	1.20053	1.65289	0.979706	1.11025	0.681468	1.16959	0.776717	0.817843	1.56809	0.771808	1.426	0.704823	1.23794	1.34028	0.796971	1.04282	1.26323	0	0.791136	1.04385	0.726696	0.912375	1.18784	1.59632	0.89364	0.937601
REGULATION_OF_IMMUNE_SYSTEM_PROCESS	200	msdb_gobp	CD1D,CFHR1,PTPRC,LAX1,TGFB2,MIA3,MBL2,SFTPD,TRAF6,IL18,CADM1,CD3E,THY1,CRTAM,BCAR1,TNFSF13,MALT1,INHA,SIRPG,SLA2,ICOSLG,APOBEC3F,APOBEC3G,NFAM1,NCK1,IL12A,IL4,SPINK5,IL12B,MAP3K7,FYN,IL7,IFNK,SIT1,TRAF2,C2,CD24,CD276,CD28,CD47,CD79A,EBI3,EREG,FOXP3,GLMN,IKBKG,INHBA,KRT1,LAT,LAT2,LCK,LST1,NCK2,SART1,SOCS5,TARBP2,TGFB1,TLR8,UBE2N,ZAP70	1.82332	1.52508	1.3293	1.53553	1.3726	0.977126	1.56658	1.72421	1.35557	2.03316	1.33695	1.27983	1.87056	1.76036	1.57424	0.676303	0.77277	1.31614	1.24733	1.4767	1.11576	1.59811	0.947479	1.07473	0.704286	1.16114	0.67636	0.789776	1.5362	0.791635	1.40812	0.649525	1.28204	1.33018	0.757455	0.949365	1.1354	0	0.782342	1.08145	0.619672	0.878737	1.2407	1.68832	0.818578	0.865093
CYTOKINE_ACTIVITY	199	msdb_gomf	XCL2,XCL1,TGFB2,CNTF,SIVA1,SPRED1,CKLF,CXCL16,GH1,SECTM1,INHA,SCG2,CCL20,MIF,OSM,IL12A,MUC4,CXCL9,CXCL10,CXCL11,CCL28,FGF10,ERBB2IP,PIK3R1,ERAP1,IL3,CSF2,IL5,IL4,CXCL14,IL17B,IL12B,PRL,VEGFA,IL17F,SDCBP,IL7,TNFRSF11B,IFNA21,IFNA4,IFNA7,IFNA16,IFNA17,IFNA14,IFNA5,IFNA13,IFNA2,IFNA8,IFNK,CCL27,CCL19,CCL21,C5,BMP4,BRE,CCL11,CCL13,CCL15,CCL17,CCL18,CCL22,CCL2,CCL3,CCL4,CCL5,CCL8,CDK5,CSF1,CSF3,CTF1,C…	1.96162	1.50508	1.29493	1.45814	1.65557	1.07553	1.39857	1.55224	1.18633	1.99462	1.38025	1.52095	1.66186	1.81611	2.09218	0.570781	0.916348	1.32331	1.22177	1.28031	1.2743	1.45236	0.566999	1.43218	0.361454	0.938929	0.397027	0.87002	1.64847	0.551315	1.6457	0.748362	1.26747	1.27199	0.917395	1.34538	1.52948	0	0.850202	1.19338	0.665853	1.12614	1.24626	1.57713	0.880887	0.70655
CHEMOKINE_ACTIVITY	197	msdb_gomf	XCL2,XCL1,CKLF,CXCL16,CCL20,CXCL9,CXCL10,CXCL11,CCL28,CXCL14,CCL27,CCL19,CCL21,C5,CCL11,CCL13,CCL15,CCL17,CCL18,CCL22,CCL2,CCL3,CCL4,CCL5,CCL8,CX3CL1,CXCL12,CXCL1,CXCL13,CXCL2,CXCL3,CXCL5,CXCL6,IL8	1.80843	1.38982	1.21823	1.46825	1.48839	1.04077	1.49208	1.58177	0.865916	1.7566	1.21956	1.22688	1.84866	1.54669	1.76327	0.597047	0.647514	1.09688	1.24863	1.41743	1.3247	1.24781	0.745711	1.25723	0.400445	1.00832	0.500734	0.947824	1.52116	0.725731	1.54458	0.668958	1.03549	1.51458	0.567768	0.938208	1.21259	0	0.525517	1.07646	0.589711	0	0.988415	1.51262	0.939683	0.663196
CHEMOKINE_RECEPTOR_BINDING	197	msdb_gomf	XCL2,XCL1,CKLF,CXCL16,CCL20,CCR2,CXCL9,CXCL10,CXCL11,CCL28,CXCL14,CCL27,CCL19,CCL21,C5,CCL11,CCL13,CCL15,CCL17,CCL18,CCL22,CCL2,CCL3,CCL4,CCL5,CCL8,CX3CL1,CXCL12,CXCL1,CXCL13,CXCL2,CXCL3,CXCL5,CXCL6,IL8	1.78661	1.38672	1.22457	1.51002	1.47618	1.00785	1.48113	1.5873	0.839071	1.80028	1.18793	1.19134	1.858	1.55076	1.74974	0.633878	0.6382	1.05964	1.29723	1.47558	1.33093	1.32305	0.805411	1.25161	0.431138	1.05855	0.559892	0.926485	1.42258	0.730142	1.45435	0.702347	1.02476	1.49904	0	0.896941	1.16473	0	0.531425	1.00267	0.648401	0	0.897056	1.5163	0.981591	0.757035
POSITIVE_REGULATION_OF_CELL_PROLIFERATION	194	msdb_gobp	SLAMF1,TNFSF4,LAMC1,PTPRC,TGFB2,CDC123,BMI1,NRP1,ADRA2A,CD81,RHOG,CCKBR,FGF4,IL18,CD3E,FLT3,FLT1,TNFSF13B,CHRNA7,FGF7,PDF,CDH13,DERL2,ALOX12,TNFSF12,TNFSF13,GLP2R,TBX2,SPHK1,LAMA1,TNFRSF11A,CXCR2,SCG2,CUL3,SIRPG,CDC25B,ADRA1D,ICOSLG,LIF,TGFBR2,VIPR1,TDGF1,MST1R,HCLS1,CD86,NCK1,CXCL10,IL15,FGF10,NDUFS4,IL31RA,HTR1A,AGGF1,IL3,IL4,IL9,IL12B,FGF18,FLT4,SSR1,EDN1,CDKN1A,VEGFA,TTK,POU3F2,VIP,FGFR1OP,IL…	1.82104	1.51056	1.31862	1.49247	1.4508	0.966467	1.43357	1.67065	1.30068	2.06793	1.34917	1.32338	1.77794	1.82386	1.70879	0.646487	0.825016	1.3393	1.19141	1.41552	1.09805	1.63885	0.830516	1.19353	0.638596	1.12602	0.554567	0.753321	1.46316	0.697835	1.39004	0.693788	1.34915	1.23479	0.802654	1.04468	1.17687	0	0.873605	1.08779	0.635165	0.972871	1.23472	1.74221	0.816142	0.874549
M_PHASE	194	msdb_gobp	NEK2,ZWINT,DUSP13,KIF11,NOLC1,SMC3,NUMA1,MRE11A,ATM,ZW10,CHEK1,PDS5B,CCNA1,SUGT1,HSPA2,RAD51B,BUB1B,RAD51,NUSAP1,PKMYT1,MPHOSPH6,TOP3A,KPNA2,BIRC5,ANAPC11,CETN1,NDC80,CDC25B,TPX2,UBE2C,AURKA,SPO11,DMC1,KIF15,PCBP4,PBRM1,SMC4,ANAPC4,ANAPC10,RAD1,RAD17,PAM,RAD50,CDC23,CDC25C,TTK,KIF25,NPM2,NBN,RAD54B,RAD21,GML,CDKN2B,TAF1L,DCTN3,NEK6,AKAP8,ANAPC5,ANLN,BRSK1,BUB1,CCNA2,CD28,CDC16,CDC27,CDCA5,CDK13,C…	0.864165	0	0	0	0.903321	0.838143	0	0	0	0	0.657763	1.0166	0	0	1.32726	-0.532612	0	0.58531	0	-0.736183	0.5662	-1.15905	-1.21294	0.888121	-0.948075	-0.830032	-1.09058	0.713446	1.81299	0	1.94264	0	0	0.610904	0.792224	1.24573	1.47548	-0.944012	0	1.34594	-0.598584	0.967136	1.26534	0	0	-1.43644
T_CELL_ACTIVATION	194	msdb_gobp	CD1D,PTPRC,LAX1,SFTPD,INS,IL18,CADM1,CD3E,CD3D,THY1,CRTAM,JAG2,NLRC3,CD7,NHEJ1,SIRPG,SLA2,ICOSLG,NCK1,IL4,SPINK5,IL12B,IL7,SIT1,CD24,CD276,CD28,CD2,CD47,CD4,CLEC7A,EBI3,ELF4,FOXP3,GLMN,LAT,LCK,NCK2,SART1,SOCS5,ZAP70	1.77568	1.51157	1.33645	1.61785	1.34888	0.911568	1.54274	1.72964	1.27838	2.10763	1.26524	1.20121	1.89031	1.7559	1.54854	0.748592	0.745299	1.22821	1.34685	1.59416	1.13672	1.73464	1.06388	1.06674	0.755648	1.25798	0.792332	0.753057	1.33301	0.800197	1.22758	0.716856	1.24661	1.30816	0.655201	0.85929	1.03671	0	0.779748	0.928636	0.737192	0	1.04102	1.68644	0.909031	1.04779
EXTRACELLULAR_MATRIX_PART	194	msdb_gocc	LAMC1,USH2A,COL13A1,SMC3,SGCG,COL4A2,FBN1,SNTB2,LAMA3,COL4A4,COL4A3,COL6A3,COL9A3,COL18A1,CAV3,COLQ,COL7A1,LAMB2,ODAM,ERBB2IP,SGCD,LAMA4,COL10A1,LAMA2,SNTG1,SNTB1,COL15A1,COL5A1,AGRN,ANG,APLP1,COL11A1,COL16A1,COL1A2,COL3A1,COL4A5,COL5A2,COL5A3,COL8A1,COL9A2,DMD,DST,EFEMP2,LAMB1,LUM,MAGEE1,NID2,SGCA,SGCB,SGCE,SSPN,TNXB	1.37726	1.48068	1.33202	1.91316	0	0	1.76762	1.71189	2.01502	2.40464	0.905429	0.819021	1.7301	1.5644	0	1.12651	0.708415	0.953924	1.79016	1.93226	0.7409	2.41185	1.97213	0	1.4582	1.63771	1.9308	0	0	0.96276	0	0.699035	0.974542	0.80803	0.538699	0	0	1.20981	0.836162	0	1.19928	0	0	1.14568	0.89162	1.89181
COLLAGEN	193	msdb_gocc	COL13A1,COL4A2,COL4A4,COL4A3,COL6A3,COL9A3,COL18A1,COL7A1,COL10A1,COL15A1,COL5A1,COL11A1,COL16A1,COL1A2,COL3A1,COL4A5,COL5A2,COL5A3,COL8A1,COL9A2,LUM,TNXB	1.40833	1.4334	1.29392	1.83159	0.670784	0.527666	1.76541	1.73198	1.68393	2.19782	0.926929	0.779251	1.86338	1.47682	0	1.03367	0.586061	0.923537	1.67708	1.89844	0.862178	2.11608	1.81775	0	1.29506	1.5624	1.6809	0.455312	0.829249	1.01063	0	0.651344	0.931174	1.06125	0	0	0	0.957747	0.657577	0	1.02507	0	0	1.24873	0.910371	1.62791
DNA_METABOLIC_PROCESS	192	msdb_gobp	S100A11,BTG2,PARP1,SPHAR,EXO1,GTPBP4,KIN,ERCC6,TFAM,SUPV3L1,HELLS,MMS19,POLL,MGMT,BNIP3,NUP98,GTF2H1,RAG1,DDB2,UVRAG,MRE11A,ATM,TBRG1,CHEK1,HMGB1,BRCA2,RFC3,ERCC5,LIG4,MNAT1,RAD51B,XRCC3,RAD51,DUT,NTHL1,NAE1,ACD,TERF2,RPA1,SMG6,RPAIN,TNFSF13,TP53,NT5M,TLK2,POLG2,KPNA2,RECQL5,ENPP7,CSNK1D,CIDEA,RBBP8,POLI,XRCC5,SMARCAL1,TNP1,NHEJ1,ADRA1D,XRN2,DNMT3B,UBE2V1,SPO11,SOD1,MCM3AP,CECR2,CDC45,SMARCB1,NF2…	0	0	0	-0.817513	0.850932	0.751962	0	0	0	-1.00828	0	0.746271	0	0	1.23771	-0.809193	0	0	-0.849402	-1.13679	0	-1.71926	-1.70991	0.987868	-1.31579	-1.16106	-1.68463	0.665814	1.52395	0	1.88178	-0.299398	0	0.493136	0.542471	1.06614	1.21671	-1.39229	0	1.34167	-0.920934	0.762023	1.06529	0	-0.349114	-1.87636
POSITIVE_REGULATION_OF_MULTICELLULAR_ORGANISMAL_PROCESS	191	msdb_gobp	CD1D,CFHR1,PTPRC,TGFB2,MIA3,MBL2,AFAP1L2,CALCA,TRAF6,IL18,CADM1,CD3E,THY1,CRTAM,KL,BCAR1,TNFSF13,SPHK1,MALT1,MC4R,SIRPG,SLA2,SOD1,ICOSLG,NFAM1,PROK2,NCK1,IL12A,FST,IL4,IL12B,MAP3K7,FYN,CARD11,IL7,IFNK,TRAF2,ATP2A1,ATP6AP2,BMP4,C2,CD24,CD276,CD28,CD47,CD79A,EBI3,EREG,IKBKG,KRT1,LAT2,LCK,NCK2,NOD2,SART1,SOCS5,TGFB1,TLR8,UBE2N,ZAP70	1.87877	1.55684	1.35955	1.64272	1.40443	0.975581	1.6294	1.72506	1.37834	2.11412	1.31256	1.324	1.87851	1.77003	1.6686	0.739388	0.809839	1.26519	1.40522	1.55908	1.2099	1.68035	1.01887	1.09912	0.696352	1.19666	0.816333	0.812273	1.51431	0.780906	1.37666	0.719403	1.21666	1.34427	0.759273	1.00655	1.23035	0	0.776981	0.998626	0.756985	0.866257	1.12601	1.58706	0.920438	0.984217
REGULATION_OF_CELL_PROLIFERATION	190	msdb_gobp	BNIPL,S100A11,ARHGEF2,SLAMF1,TNFSF4,QSOX1,LAMC1,PTPRC,BTG2,MDM4,TGFB2,GTPBP4,CDC123,BMI1,ABI1,NRP1,CUL2,DLG5,SFTPD,PTEN,MXI1,ADRA2A,CTBP2,CD81,CDKN1C,CHRNA10,RHOG,CCKBR,TP53I11,FGF4,PRKRIR,NOX4,CUL5,BTG4,IL18,CD3E,TBRG1,CHEK1,ETS1,ADAMTS8,ATP8A2,FLT3,FLT1,BRCA2,PDS5B,TNFSF13B,MYO16,ING1,CUL4A,SSTR1,JAG2,NDN,CHRNA7,FGF7,SSTR5,PDF,CDH13,MNT,DERL2,ALOX12,TNFSF12,TNFSF13,ALOX15B,GLP2R,PPM1D,TBX2,SSTR…	1.89426	1.55939	1.36545	1.61763	1.53829	0.939419	1.41739	1.64002	1.3615	2.25221	1.3355	1.42843	1.70375	1.91793	1.92445	0.724026	0.941401	1.3124	1.3714	1.48703	1.18243	1.84442	0.864545	1.29514	0.616658	1.16721	0.683966	0.725411	1.36314	0.608167	1.29823	0.828558	1.34264	1.13655	0.871594	1.20834	1.33529	0	0.981555	0.965256	0.854007	1.06436	1.09438	1.65674	0.940877	1.08778
MITOCHONDRIAL_PART	185	msdb_gocc	MRPS21,MCL1,MSTO1,CASQ1,PPOX,NDUFS2,TIMM17A,MRPL55,TFB2M,PITRM1,ATP5C1,TIMM23,SUPV3L1,AIFM2,MRPS16,VDAC2,COX15,CASP7,BNIP3,SLC25A22,MRPL23,NDUFS3,TIMM10,UCP3,TIMM8B,SDHD,SLC25A15,TIMM9,GATM,RHOT2,DNAJA3,SLC25A11,POLG2,MRPL12,ATP5A1,BCL2,NDUFS1,BCS1L,ABCB6,NFS1,TOMM34,ATP5E,ATP5J,ATP5O,SLC25A1,MRPL40,AIFM3,TOMM22,NDUFA6,TAMM41,RAF1,UQCRC1,MRPS22,OPA1,GRPEL1,NNT,NDUFS4,MRPS36,VDAC1,NDUFA2,NR3C1,MRP…	-0.62758	-0.849621	-0.740566	-1.31699	0	0	-1.02266	0	-2.04461	-1.77714	0	-0.583874	0	-0.871644	0	-0.912729	-0.75273	0	-1.51894	-1.0929	0	-2.03317	-1.5281	0	-1.11886	-0.96751	-2.02661	0	0	0	0	-0.547532	0	0	-0.663521	-0.479381	-0.558069	-1.5982	-0.814411	0.68732	-1.34989	-0.552427	0	0	-0.526708	-1.83156
CYTOKINE_PRODUCTION	184	msdb_gobp	APOA2,TGFB2,NLRP3,SRGN,SFTPD,AFAP1L2,INS,CALCA,TRAF6,PRG3,IL18,CADM1,APOA1,CRTAM,HIF1A,CHRNA7,CIDEA,SMAD4,MALT1,INHA,SOD1,GHRL,TLR9,IL12A,GHSR,TLR3,IL4,IL9,IL12B,IL17F,MAP3K7,CARD11,IL6,NOD1,ABCA1,TLR4,TRAF2,ATP6AP2,BCL10,BCL3,CARD8,CD24,CD276,CD28,CEBPG,EBI3,EREG,FOXP3,GLMN,INHBA,INHBB,IRF4,LTB,MAST2,NLRC4,NLRP2,NOD2,PYCARD,SIGIRR,SMAD3,SPN,TLR1,TLR6,TLR7,TLR8,TNFRSF8	1.90741	1.53429	1.34141	1.59881	1.54137	0.998163	1.4924	1.65366	1.237	2.11547	1.32337	1.39192	1.79068	1.81706	1.8946	0.693783	0.857762	1.2647	1.36175	1.48858	1.25742	1.65866	0.846494	1.29	0.555988	1.12848	0.648436	0.823337	1.47207	0.668238	1.42429	0.780044	1.25061	1.29871	0.790833	1.1408	1.33118	0	0.8318	1.0291	0.774573	0.950803	1.09238	1.61861	0.953646	0.949274
RIBONUCLEOPROTEIN_COMPLEX	183	msdb_gocc	SF3B4,MRPS21,IVNS1ABP,TROVE2,MRPL55,PRPF18,RPP38,MRPS16,RPP30,SMNDC1,MRPL23,TRIM21,PSMA1,API5,DDX6,DDX25,EIF2S1,MKRN3,SNRPN,NOP10,SRP14,RPL3L,SF3B3,PRPF8,SMG6,NUFIP2,SRP68,MRPL12,SNRPD1,SNRPB,SNRPB2,RRBP1,RALY,U2AF1,MRPL40,SNRPD3,ZMAT5,SF3A1,PHF5A,RPL15,RRP9,MRPS22,SERP1,FXR1,SLBP,JAKMIP1,DHX15,LSM6,TERT,MRPS36,SRP19,HNRNPA0,SRA1,SLU7,NHP2,HNRNPH1,RPP40,SNRNP48,MRPS18A,CDC40,EPM2A,MRPS24,MRPS28,P…	0	-0.65622	-0.640234	-1.34864	0	0.514017	-0.889772	0	-1.74651	-1.72034	0	0	0	0	0	-1.06045	-0.411338	0	-1.50448	-1.37962	0	-2.26368	-1.99512	0.901489	-1.48256	-1.29189	-2.31267	0.523648	0.785966	-0.46993	1.45231	-0.510229	0	0	0	0	0	-1.85978	-0.654848	1.16955	-1.38951	0	0	0	-0.549192	-2.22472
M_PHASE_OF_MITOTIC_CELL_CYCLE	182	msdb_gobp	NEK2,ZWINT,KIF11,NOLC1,SMC3,NUMA1,ATM,ZW10,PDS5B,SUGT1,BUB1B,NUSAP1,PKMYT1,MPHOSPH6,BIRC5,ANAPC11,CETN1,NDC80,CDC25B,TPX2,UBE2C,AURKA,KIF15,PCBP4,PBRM1,SMC4,ANAPC4,ANAPC10,RAD17,PAM,CDC23,CDC25C,TTK,KIF25,NPM2,NBN,GML,CDKN2B,DCTN3,NEK6,AKAP8,ANAPC5,ANLN,BRSK1,BUB1,CCNA2,CD28,CDC16,CDC27,CDCA5,CDK13,CENPE,CHFR,CHMP1A,CIT,CLIP1,DCTN2,DDX11,DLGAP5,EREG,ESPL1,KIF22,KIF2C,KNTC1,MAD2L1,MAD2L2,MPHOSPH9,…	1.00284	0	0	0	0.987257	0.914236	0	0	0	0	0.776327	1.10829	0	0	1.40163	-0.478162	0	0.712409	0	0	0.627507	-1.02514	-1.11455	0.937898	-0.856574	-0.725019	-1.02762	0.767684	1.95303	0	2.05422	0	0	0.71833	0.858706	1.29669	1.53714	-0.919674	0	1.44672	-0.572852	1.03904	1.40428	0	0	-1.37374
SKELETAL_DEVELOPMENT	181	msdb_gobp	ADAMTS4,PRELP,KIAA1217,SRGN,COL13A1,PAPSS2,SUFU,IGF2,PTH,EXT2,DSCAML1,KL,POSTN,FBN1,TBX4,INHA,SPP2,TWIST2,PAX1,ETS2,UFD1L,TBX1,CLEC3B,PTH1R,CASR,SHOX2,CHRD,AHSG,FGFR3,EVC,STATH,TLL1,ANKH,NPR3,GHR,SMA4,LECT2,TCOF1,SPARC,MSX2,IL17F,COL10A1,TWIST1,HOXA13,GHRHR,AEBP1,BMP1,FGFR1,KLF10,TRPS1,EXT1,TNFRSF11B,OSTF1,ACHE,ACVR1,ANXA2,ATP6V0A4,ATP6V1B1,BMP4,BMPR1B,CDK6,CMKLR1,COL11A1,COL12A1,COL1A2,COL9A2,CO…	1.45545	1.52695	1.351	1.84106	0	0	1.85293	1.76759	2.1369	2.3369	1.02008	0.904379	1.78562	1.58986	0	1.0542	0.726011	1.09051	1.6783	1.83692	0.720946	2.26457	1.88474	0	1.44462	1.56387	1.81299	0	0.983427	1.00839	0	0.605656	1.04622	0.893326	0	0	0	1.15429	0.830065	0	1.03635	0	0.831724	1.21115	0.782497	1.67438
REGULATION_OF_MULTICELLULAR_ORGANISMAL_PROCESS	181	msdb_gobp	CD1D,CFHR1,PTPRC,TNNT2,PPP1R12B,MYBPH,LAX1,TGFB2,MIA3,CELF2,MBL2,SRGN,SFTPD,PLCE1,KCNIP2,AFAP1L2,KCNQ1,CALCA,TRAF6,F2,MYBPC3,IL18,CADM1,CD3E,THY1,CRTAM,KL,HIF1A,CHRNA7,ACTC1,CACNA1H,BCAR1,GP1BA,TNFSF13,UBB,KCNJ12,SPHK1,CIDEA,SMAD4,MALT1,MC4R,DES,INHA,COL4A4,SIRPG,MYL9,SLA2,TNNC2,GRIK1,SOD1,KCNE2,KCNE1,ICOSLG,TMPRSS6,APOBEC3F,APOBEC3G,NFAM1,GHRL,SCN5A,TNNC1,PXK,PROK2,NCK1,IL12A,GHSR,KCNMB2,AHSG,KN…	1.63369	1.55213	1.38627	1.78088	1.04223	0.696513	1.63328	1.79125	1.66617	2.35283	1.16681	1.06049	1.86782	1.78363	0	0.936503	0.767958	1.18996	1.53365	1.78856	0.938645	2.16041	1.49266	0	1.12916	1.49322	1.27648	0.528311	1.03768	0.887409	0	0.737025	1.24892	1.07168	0	0	0	0.56358	0.900214	0	0.95014	0	0.890898	1.59924	0.900535	1.48692
G_PROTEIN_COUPLED_RECEPTOR_PROTEIN_SIGNALING_PATHWAY	179	msdb_gobp	ARHGEF11,OR10J1,RGS4,RGS5,GPR52,XPR1,RGS16,PDC,RGS1,RGS2,GPR25,AVPR1B,GNG4,CHRM3,OPN3,PARD3,TACR2,RGR,HTR7,PLCE1,ADRA2A,ADRB1,PRLHR,GRK5,GPR123,CALY,DRD4,CCKBR,PTH,CALCA,CHRM4,APLNR,P2RY2,P2RY6,GRM5,MTNR1B,DRD2,APOC3,APOA1,CD3E,CXCR5,GPR12,HTR2A,MLNR,EDNRB,OXGR1,GPR183,GRK1,SSTR1,AKT1,CHRM5,GPR176,PLCB2,SSTR5,TBL3,AGRP,BCAR1,OR1D5,OR1D2,OR1D4,GLP2R,ADORA2B,RASD1,GIT1,RGS9,SSTR2,GPRC5C,GALR2,SPHK1…	1.52947	1.45344	1.31793	1.69068	1.12627	0.612983	1.32335	1.64507	1.4154	2.35877	1.09373	1.02252	1.67528	1.81516	0	0.894738	0.789402	1.11969	1.43411	1.70468	0.89255	2.22484	1.31318	0	1.00572	1.449	1.07664	0	0	0.711584	0	0.826905	1.29467	0.87909	0	0	0	0.364506	1.00364	0	1.00291	0	0	1.658	0.927117	1.55782
CHROMOSOME	179	msdb_gocc	PMF1,NSL1,CENPF,PSEN2,SUV39H2,ZWINT,H2AFY2,HELLS,BUB3,ZW10,CHEK1,HMGB1,RFC3,NUFIP1,RB1,SUGT1,LIG4,PSEN1,BUB1B,RAD51,OIP5,UBE2I,ACD,TERF2,MAF,RPA1,PAFAH1B1,MIS12,POLG2,BIRC5,NDC80,TNP1,PCNA,DSN1,TOP1,HMGN1,SUMO3,DMC1,TOP2B,MCM2,SMC4,RFC4,BCL6,RGS12,ZNF330,SMARCA5,HMGB2,ING2,XRCC4,PAM,APC,H2AFY,PURA,FOXC1,RPA3,TNKS,NPM2,APTX,NOL6,SMC2,ATRX,BUB1,CBX1,CBX5,CDCA5,CDT1,CENPA,CENPE,CHMP1A,CLASP1,CLIP1,D…	0	0	0	0	0	0.67983	0	0	0	0	0	0.928293	0	0	1.15567	-0.627585	0	0	0	-1.00224	0	-1.27223	-1.37694	0	-1.01568	-1.00986	-1.17773	0.531479	1.61608	0	1.72182	0	0	0	0.830596	1.24275	1.40161	-0.912592	0	1.20229	-0.650178	1.02106	1.19208	0	0	-1.51001
REGULATION_OF_APOPTOSIS	178	msdb_gobp	ADAMTSL4,MCL1,DAP3,IFI16,PEA15,DEDD,FASLG,TNFSF18,PTPRC,ADORA1,NUAK2,TGFB2,TP53BP2,NLRP3,CUL2,MAPK8,CDK1,AIFM2,PTEN,FAS,SMNDC1,TIAL1,BNIP3,PTH,HTATIP2,HIPK3,API5,F2,MADD,NDUFS3,FADD,BIRC3,CASP4,CUL5,CRYAB,CADM1,CD3G,CRTAM,EI24,HMGB1,FOXO1,TPT1,ERCC5,CUL4A,PSEN1,TRAF3,PPP1R13B,SIVA1,AVEN,NME3,TRAF7,NAE1,TRADD,NOL3,BCAR1,CDH13,ALOX12,EIF5A,TNFSF12,TP53,ALOX15B,MYO18A,TIAF1,ERN1,PRKCA,SAP30BP,SPHK1,…	1.91033	1.3756	1.1152	0.976998	1.60787	1.15734	1.20641	1.28485	1.34374	1.56766	1.48044	1.69454	1.27065	1.69126	2.08087	0.236895	0.992868	1.50282	0.714789	0.654172	1.03083	0.880851	0	1.38438	0	0.44993	0	0.843817	2.1074	0.34666	2.05029	0.478528	1.29723	1.06361	1.25787	1.64358	1.78835	0	0.875771	1.56888	0	1.53318	1.79516	1.3914	0.460411	0
CHROMOSOMAL_PART	177	msdb_gocc	PMF1,NSL1,CENPF,PSEN2,SUV39H2,ZWINT,H2AFY2,HELLS,BUB3,ZW10,RFC3,NUFIP1,RB1,SUGT1,PSEN1,BUB1B,OIP5,UBE2I,ACD,TERF2,MAF,RPA1,PAFAH1B1,MIS12,BIRC5,NDC80,TNP1,PCNA,DSN1,HMGN1,SUMO3,TOP2B,MCM2,SMC4,RFC4,BCL6,ZNF330,PAM,APC,H2AFY,PURA,FOXC1,RPA3,TNKS,NPM2,APTX,SMC2,ATRX,BUB1,CBX1,CBX5,CDCA5,CDT1,CENPA,CENPE,CLASP1,CLIP1,DCTN2,DNMT3A,ERCC1,ERCC4,HIST4H4,INCENP,JUNB,JUND,KIF22,KLHDC3,MAD2L1,MCM3,MCM7,MYC…	0	0	0	0	0	0.692102	0	0	0	0	0	0.932821	0	0	1.13016	-0.556445	0	0	0	-0.879247	0	-1.18686	-1.23176	0	-0.938055	-0.923136	-1.01782	0.562752	1.64553	0	1.71185	0	0	0	0.810419	1.20902	1.40814	-0.800979	0	1.16811	-0.577261	0.969719	1.16092	0	0	-1.41083
DNA_REPLICATION	176	msdb_gobp	S100A11,SPHAR,EXO1,GTPBP4,KIN,TFAM,NUP98,MRE11A,TBRG1,RFC3,RAD51,DUT,NAE1,TERF2,RPA1,RPAIN,NT5M,POLG2,ENPP7,MCM3AP,CDC45,NF2,MCM5,MLH1,MCM2,ATR,RFC4,HMGB2,RAD17,MSH3,RAD50,PURA,WRNIP1,GMNN,ORC3,REV3L,PMS2,RPA3,POLD2,POLB,NBN,NOL8,POLE3,SET,ABL1,ACHE,CCDC88A,CDC6,CDK2,CDK2AP1,CDKN2D,CDT1,DBF4,DKC1,EREG,GLI1,GLI2,IGF1,IGHMBP2,KCTD13,KRT7,MCM3,MCM7,MSH2,MSH5,MSH6,MUTYH,KAT7,NAP1L1,NASP,ORC1,ORC2,ORC…	0	0	0	0	0.805619	0.704142	0	0	0	0	0	0	0	0	1.22226	-0.732646	0	0	0	-1.03975	0	-1.63991	-1.58492	0.932591	-1.29047	-1.10977	-1.48926	0.658644	1.42181	0	1.75711	0	0	0	0	1.03375	1.22494	-1.2562	0	1.18571	-0.777031	0	0.875468	0	0	-1.72508
INTERPHASE_OF_MITOTIC_CELL_CYCLE	176	msdb_gobp	CENPF,CUL2,CDKN1C,APBB1,USH1C,CUL5,LATS2,MYO16,CUL4A,KPNA2,BIRC5,CUL3,E2F1,ANAPC4,ANAPC10,SKP2,CDC23,CDC25C,CDKN1A,TPD52L1,KATNA1,LATS1,CDKN2A,CDKN2B,PPP6C,ABL1,GFI1B,ACVR1,ACVR1B,ANAPC5,APBB2,BCAT1,CDC6,CDC7,CDCA5,CDK10,CDK2,CDK2AP1,CDK4,CDK6,CDKN1B,CDKN2C,CDKN2D,CDKN3,CHMP1A,CUL1,DBF4,DDX11,FOXN3,FOXO4,GFI1,GSPT1,INHBA,MAP3K11,POLA1,POLD1,POLE,RCC1,SPDYA,TAF1,TBRG4	1.32633	0.613504	0	0	1.41178	1.01699	0.561026	0	0	0	0.861053	1.24741	0	0	1.98295	0	0.522427	0.697759	0	0	1.0724	0	0	1.40678	-0.810322	0	0	0.930679	1.74545	0	2.01211	0	0	1.00138	0.727126	1.40797	1.67969	-0.994288	0	1.32209	0	0.940934	1.0396	0	0	0
INTERPHASE	175	msdb_gobp	PTPRC,CENPF,CUL2,CDKN1C,APBB1,USH1C,CUL5,LATS2,RB1,MYO16,CUL4A,KPNA2,BIRC5,CUL3,E2F1,ANAPC4,ANAPC10,SKP2,CDC23,CDC25C,CDKN1A,TPD52L1,KATNA1,LATS1,CDKN2A,CDKN2B,PRUNE2,PPP6C,ABL1,GFI1B,ACVR1,ACVR1B,ANAPC5,APBB2,BCAT1,CDC6,CDC7,CDCA5,CDK10,CDK2,CDK2AP1,CDK4,CDK6,CDKN1B,CDKN2C,CDKN2D,CDKN3,CHMP1A,CUL1,DBF4,DDX11,FOXN3,FOXO4,GFI1,GSPT1,INHBA,KRT7,MAP3K11,POLA1,POLD1,POLE,RCC1,SPDYA,TAF1,TBRG4,TIMELES…	1.41195	0.719605	0.538507	0	1.4077	1.03181	0.705336	0	0	0	0.922008	1.30474	0.678838	0.785047	1.96991	0	0.579455	0.772194	0	0	1.09375	0	0	1.35687	0	0	0	0.931965	1.81122	0	2.00738	0	0	1.0304	0.788345	1.42928	1.71587	-0.855178	0	1.31854	0	0.987329	1.10247	0	0.400165	0
MITOSIS	175	msdb_gobp	NEK2,ZWINT,KIF11,NOLC1,SMC3,NUMA1,ATM,ZW10,PDS5B,SUGT1,BUB1B,NUSAP1,PKMYT1,BIRC5,ANAPC11,CETN1,NDC80,CDC25B,TPX2,UBE2C,AURKA,KIF15,PCBP4,PBRM1,SMC4,ANAPC4,ANAPC10,RAD17,PAM,CDC23,CDC25C,TTK,KIF25,NPM2,NBN,GML,CDKN2B,DCTN3,NEK6,AKAP8,ANAPC5,ANLN,BRSK1,BUB1,CCNA2,CD28,CDC16,CDC27,CDCA5,CDK13,CENPE,CHFR,CHMP1A,CIT,CLIP1,DCTN2,DDX11,EREG,ESPL1,KIF22,KIF2C,KNTC1,MAD2L1,MAD2L2,NCAPH,PIN1,PLK1,PML,PPP5C…	0.987165	0	0	0	1.01323	0.912947	0	0	0	0	0.749694	1.08858	0	0	1.44189	-0.489932	0	0.670228	0	0	0.654659	-1.06153	-1.15392	0.985081	-0.908067	-0.74212	-1.07148	0.780601	1.90664	0	2.04749	0	0	0.730512	0.815905	1.2885	1.52978	-0.974254	0	1.43017	-0.569363	1.00072	1.33896	0	0	-1.38656
REGULATION_OF_PROGRAMMED_CELL_DEATH	175	msdb_gobp	ADAMTSL4,MCL1,DAP3,IFI16,PEA15,DEDD,FASLG,TNFSF18,PTPRC,ADORA1,NUAK2,TGFB2,TP53BP2,NLRP3,CUL2,MAPK8,CDK1,AIFM2,PTEN,FAS,SMNDC1,TIAL1,BNIP3,PTH,HTATIP2,HIPK3,API5,F2,MADD,NDUFS3,FADD,BIRC3,CASP4,CUL5,CRYAB,CADM1,CD3G,CRTAM,EI24,HMGB1,FOXO1,TPT1,ERCC5,CUL4A,PSEN1,TRAF3,PPP1R13B,SIVA1,AVEN,NME3,TRAF7,NAE1,TRADD,NOL3,BCAR1,CDH13,ALOX12,EIF5A,TNFSF12,TP53,ALOX15B,MYO18A,TIAF1,ERN1,PRKCA,SAP30BP,SPHK1,…	1.91171	1.3803	1.11931	0.982417	1.60466	1.15494	1.21053	1.28937	1.35833	1.5782	1.48267	1.69629	1.27209	1.69746	2.0767	0.241471	0.996966	1.50724	0.719591	0.659146	1.02717	0.894077	0	1.37897	0	0.456253	0	0.839562	2.10598	0.348863	2.04411	0.479969	1.30234	1.05878	1.26244	1.64407	1.78731	0	0.882765	1.56576	0	1.53756	1.79824	1.39391	0.460027	0
MITOCHONDRIAL_INNER_MEMBRANE	175	msdb_gocc	PPOX,NDUFS2,TIMM17A,ATP5C1,TIMM23,COX15,SLC25A22,NDUFS3,TIMM10,UCP3,TIMM8B,SDHD,SLC25A15,TIMM9,SLC25A11,ATP5A1,NDUFS1,BCS1L,ATP5E,ATP5J,ATP5O,SLC25A1,AIFM3,NDUFA6,TAMM41,UQCRC1,OPA1,NNT,NDUFS4,NDUFA2,MRPL32,UQCRB,NDUFB6,SURF1,PMPCA,ABCB7,ATP5B,ATP5D,ATP5G1,ATP5G2,ATP5G3,COX18,COX6B2,HCCS,IMMT,MPV17,NDUFA13,NDUFA1,NDUFA9,NDUFAB1,NDUFS7,NDUFS8,NDUFV1,OXA1L,PHB2,PHB,SDHA,SLC25A3,SLC25A6,TIMM13,TIMM1…	0	-0.863569	-0.718812	-1.18165	0	0	-1.06874	0	-2.32677	-1.68445	0	-0.677779	0	-0.861698	0	-0.8228	-0.812802	0	-1.36737	-0.89187	0	-1.8894	-1.42479	0	-1.13265	-0.829813	-1.95925	0	0	0	0	-0.411781	0	0	-0.862645	-0.586338	-0.662524	-1.65032	-0.858542	0	-1.18864	-0.755376	0	0	0	-1.61226
G_PROTEIN_COUPLED_RECEPTOR_BINDING	173	msdb_gomf	XCL2,XCL1,CALCA,SAA1,CKLF,CXCL16,PSMC5,SLC9A3R1,CCL20,GHRH,GHRL,CCR2,PROK2,RTP1,RTP2,CXCL9,CXCL10,CXCL11,CCL28,CXCL14,CCL27,CCL19,CCL21,C5,CCL11,CCL13,CCL15,CCL17,CCL18,CCL22,CCL2,CCL3,CCL4,CCL5,CCL8,CORT,CX3CL1,CXCL12,CXCL1,CXCL13,CXCL2,CXCL3,CXCL5,CXCL6,IL8,REEP1	1.73412	1.24806	1.09645	1.32904	1.53243	1.05868	1.35359	1.42825	0	1.49565	1.12441	1.16128	1.75522	1.37094	1.84165	0.492712	0.548704	0.949862	1.14123	1.28447	1.39029	0.946195	0.528666	1.36172	0	0.847367	0	1.01493	1.48136	0.642408	1.61725	0.643	0.879947	1.57063	0	0.917583	1.22052	0	0	1.0863	0.500486	0	0.84866	1.39442	0.950858	0
ANATOMICAL_STRUCTURE_MORPHOGENESIS	172	msdb_gobp	NPR1,ARHGEF2,VANGL2,TBX19,MYOC,CRB1,NR5A2,PHLDA3,ELF3,SOX13,PROX1,TGFB2,GNPAT,GATA3,NRP1,PARD3,COL13A1,VCL,SLIT1,SFRP5,CHUK,PAX2,LBX1,FGF8,PITX3,ABLIM1,DMBT1,RNH1,HRAS,DEAF1,BRSK2,TH,ARFIP2,LYVE1,DKK3,CALCA,HTATIP2,PAX6,EHF,LRRC4C,MYBPC3,RTN4RL2,FGF3,ARAP1,WNT11,NOX4,IL18,APOA5,DSCAML1,MPZL2,CD3G,UPK2,TRAPPC4,MCAM,THY1,ROBO4,FEZ1,FLI1,PDX1,MAB21L1,TRIM13,POU4F1,SPRY2,EFNB2,COL4A2,SIX6,CDC42BPB,CH…	1.73045	1.60101	1.43011	1.89491	1.17908	0.67917	1.57827	1.72727	1.7163	2.54844	1.16243	1.21482	1.74332	1.90063	0	0.999324	0.922207	1.17073	1.71145	1.82387	1.04136	2.36437	1.46122	0	1.05391	1.49883	1.36255	0	0	0.746257	0	0.89565	1.25093	0.940412	0	0	0	0.57369	1.04037	0	1.18861	0	0	1.49579	1.03432	1.69012
REGULATION_OF_IMMUNE_RESPONSE	172	msdb_gobp	CD1D,CFHR1,PTPRC,TGFB2,MBL2,TRAF6,CADM1,THY1,CRTAM,BCAR1,MALT1,SLA2,NFAM1,IL12A,IL4,SPINK5,IL12B,MAP3K7,FYN,IFNK,TRAF2,C2,CD79A,EREG,FOXP3,IKBKG,KRT1,LAT2,TLR8,UBE2N	1.93118	1.52716	1.31064	1.43275	1.56415	1.06839	1.45374	1.62274	1.31615	1.99187	1.4187	1.47667	1.72379	1.82753	1.90682	0.568029	0.889514	1.39679	1.15182	1.28308	1.17479	1.46388	0.641165	1.30655	0.481152	0.979051	0	0.839992	1.70535	0.632727	1.64291	0.67412	1.33439	1.27936	0.930604	1.24989	1.4186	0	0.86238	1.24571	0.574411	1.12434	1.38362	1.6644	0.789742	0
ORGAN_MORPHOGENESIS	171	msdb_gobp	NPR1,VANGL2,PROX1,TGFB2,GNPAT,NRP1,PITX3,ABLIM1,RNH1,HRAS,HTATIP2,PAX6,MYBPC3,IL18,DSCAML1,THY1,ROBO4,FLI1,PDX1,SPRY2,COL4A2,SIX6,CHRNA7,CDH13,SERPINF1,TNFSF12,FOXN1,TBX4,SPHK1,GAA,ONECUT2,PAX3,SCG2,COL4A3,NCL,SOD1,RUNX1,COL18A1,DGCR6,DGCR2,TBX1,MYH9,STAB1,PROK2,ZIC1,HTT,MSX1,ODAM,FGF10,ITGA2,AGGF1,RASA1,ERAP1,SPINK5,CDX1,CANX,FOXC1,ETV7,VEGFA,IL17F,HEY2,PLG,C1GALT1,IL7,HEY1,LY6H,PAX5,RORB,TLE1,S…	1.66507	1.50474	1.35322	1.71617	1.25755	0.737349	1.42407	1.69697	1.36757	2.3277	1.17048	1.12431	1.77801	1.83344	1.47715	0.866919	0.800181	1.16393	1.46225	1.70865	1.03205	2.10045	1.23944	0.995275	0.908551	1.40578	1.00154	0.567139	0	0.739982	0	0.828459	1.28695	1.05478	0	0	0	0	0.94204	0	0.960145	0	0	1.67974	0.970599	1.42342
RESPONSE_TO_BIOTIC_STIMULUS	171	msdb_gobp	PGLYRP3,PGLYRP4,S100A12,S100A7,CD1D,ITLN1,HSPA6,ATF6,IVNS1ABP,PTPRC,CHIT1,NLRP3,DMBT1,BNIP3,IRF7,TRIM22,SERPINH1,CRTAM,HSPH1,HSPA2,DUOX2,DERL2,TP53,NOS2,ERN1,BCL2,SLC11A1,DNAJB2,DEFB118,WFDC12,VAPB,IFNAR2,IFNAR1,IFNGR2,DERL3,APOBEC3F,APOBEC3G,CAMP,STAB1,GSK3B,IL12A,ABCE1,TLR3,HSPB3,IL12B,IFNGR1,NOD1,DEFB103A,BNIP3L,DERL1,IFNW1,IFNA4,IFNA7,IFNA17,IFNK,DNAJA1,CCL19,DNAJB5,VCP,ERP44,TOR1B,TOR1A,AMFR…	1.9316	1.4769	1.27598	1.52624	1.57333	1.05269	1.5002	1.54765	1.13091	1.93658	1.29206	1.44074	1.71416	1.69144	1.98844	0.621793	0.841308	1.1955	1.34456	1.36729	1.34092	1.40707	0.694608	1.32827	0.37912	0.969518	0.568424	0.907059	1.61323	0.611567	1.5837	0.744432	1.10408	1.35686	0.803899	1.23141	1.48799	0	0.709315	1.08247	0.727126	0.951499	1.08333	1.42066	0.951457	0.756221
RHODOPSIN_LIKE_RECEPTOR_ACTIVITY	171	msdb_gomf	AVPR1B,CHRM3,TACR2,OPN4,HTR7,ADRA2A,ADRB1,DRD4,CCKBR,CHRM4,MTNR1B,DRD2,HTR3B,OPCML,HTR2A,GRK1,SSTR1,CHRM5,SSTR5,OR2C1,OR1D5,OR1D2,OR3A1,GP1BA,SSTR2,GALR2,MC5R,MC2R,MC4R,GALR1,CXCR2,HTR2B,NMUR1,ADRA1D,SSTR4,MC3R,HRH3,SSTR3,GALR3,MCHR1,OXTR,HRH1,XCR1,DRD3,GHSR,ADRA2C,DRD5,CCKAR,HPGD,MTNR1A,TAS2R1,PTGER4,HTR1A,F2RL2,F2R,NPY6R,HTR4,ADRB2,PDGFRB,NMUR2,ADRA1B,DRD1,HRH2,OR2H2,HTR1B,HTR1E,CNR1,NMBR,OPRM1…	1.38462	1.36393	1.22405	1.47098	1.0213	0	1.082	1.47591	1.54535	2.2863	1.07838	1.02879	1.37163	1.8165	1.21469	0.788833	0.859207	1.18271	1.18949	1.43584	0.637303	2.19902	1.11975	0	0.986489	1.30184	0.905452	0	0	0.553249	0	0.753656	1.3805	0	0.748222	0	0	0	1.1605	0	0.902639	0.922954	0.838241	1.61394	0.716816	1.46627
PROTEIN_KINASE_CASCADE	169	msdb_gobp	OTUD7B,ECM1,SHC1,RGS4,FASLG,LAX1,REN,IKBKE,TRAF5,MARK1,DUSP10,KIAA1804,EDARADD,MAPK8,PTEN,PLCE1,CHUK,ADRA2A,DUSP8,CD81,TMEM9B,ZDHHC13,TRAF6,MAPK8IP1,F2,MADD,FADD,PAK1,BIRC2,CASP1,SIK2,LATS2,AKAP11,TRIM13,NDFIP2,PPM1A,MAP3K9,CHRNA7,SPRED1,MAPK8IP3,TRAF7,NLRC3,TRADD,GSG2,MINK1,GPS2,MAP2K4,ADORA2B,LGALS9,NLK,TIAF1,MAP3K3,SOCS3,CANT1,HGS,GPS1,SECTM1,VAPA,RPL17,MALT1,SOCS6,PRKAG3,SCG2,HTR2B,FKBP1A,MAV…	1.92474	1.66216	1.41899	1.70304	1.34269	0.799623	1.50207	1.55085	2.10452	2.5316	1.35232	1.64215	1.38734	2.03911	1.85035	0.824024	1.22693	1.42476	1.55029	1.40037	0.990323	2.19587	1.01597	0	0.812128	1.14919	1.09624	0	1.41153	0.48221	0	0.850854	1.36812	0.691301	1.26482	1.50586	1.60137	0.442599	1.27807	0	1.10251	1.4568	1.22846	1.30271	0.834894	1.36522
POSITIVE_REGULATION_OF_RESPONSE_TO_STIMULUS	168	msdb_gobp	CD1D,CFHR1,PTPRC,TGFB2,MBL2,TRAF6,CADM1,THY1,CRTAM,BCAR1,CDH13,MALT1,SCG2,SLA2,NFAM1,GHRL,IL12A,GHSR,SLIT2,IL12B,EEF1E1,MAP3K7,FYN,IFNK,TRAF2,C2,CD79A,CEBPG,CX3CL1,EREG,IKBKG,IL8,KRT1,LAT2,TLR8,TNFRSF1A,UBE2N	1.90711	1.5432	1.32127	1.49483	1.40037	1.05652	1.65257	1.69565	1.44596	1.94636	1.38599	1.39296	1.84079	1.72344	1.64557	0.622016	0.811946	1.35791	1.23596	1.37243	1.16348	1.42883	0.847886	1.07407	0.614988	1.04034	0.640918	0.862982	1.78781	0.775718	1.61886	0.597424	1.22965	1.38215	0.867968	1.08508	1.32769	0	0.736794	1.20378	0.559055	0.981846	1.38792	1.56061	0.774231	0
MITOCHONDRIAL_MEMBRANE_PART	168	msdb_gocc	PPOX,NDUFS2,TIMM17A,ATP5C1,TIMM23,COX15,BNIP3,NDUFS3,TIMM10,TIMM8B,TIMM9,RHOT2,ATP5A1,NDUFS1,BCS1L,ATP5E,ATP5O,TOMM22,NDUFA6,TAMM41,UQCRC1,OPA1,NNT,NDUFS4,NDUFA2,UQCRB,NDUFB6,SURF1,ATP5B,ATP5D,ATP5G1,ATP5G2,ATP5G3,COX18,COX6B2,FIS1,MFN2,NDUFA13,NDUFA1,NDUFA9,NDUFAB1,NDUFS7,NDUFS8,NDUFV1,OXA1L,RHOT1,SDHA,SLC25A6,TIMM13,TIMM17B,TIMM50,UQCRH	-0.807498	-0.920138	-0.781374	-1.29751	0	0	-1.09387	0	-2.06059	-1.75364	0	-0.772437	0	-0.942296	0	-0.843449	-0.824576	0	-1.49093	-1.01405	0	-1.88423	-1.35222	0	-0.976312	-0.863629	-1.86059	0	0	0	0	-0.541675	0	0	-0.79781	-0.697819	-0.817075	-1.43631	-0.816716	0	-1.27157	-0.718855	0	0	-0.524896	-1.62459
MUSCLE_DEVELOPMENT	165	msdb_gobp	MEF2D,KCNH1,CENPF,ACTA1,CACNB2,MKX,SVIL,MYOZ1,ADAM12,MYOD1,CSRP3,GYLTL1B,MYBPC3,TAGLN,SGCG,SIX1,CAPN3,MYEF2,CACNA1H,MYH3,UBB,GAA,GATA6,SPEG,COL4A4,COL6A3,HDAC4,SOD1,SMTN,LARGE,CBY1,MRAS,FOXL2,MBNL1,EVC,CXCL10,MEF2C,HBEGF,SGCD,LAMA2,UTRN,HDAC9,AEBP1,EGR3,FKTN,MUSK,NOTCH1,ACHE,BMP4,BOC,COL5A3,CTF1,EMD,FHL3,HDAC5,HDAC7,IFRD1,IGF1,IGFBP3,ITGA11,ITGA7,ITGB1BP2,KRT19,MAPK12,MEF2A,MEF2B,MKL2,MTM1,MYH11,…	1.50114	1.52739	1.36711	1.82153	0	0	1.72058	1.79404	1.86857	2.36173	1.06918	0.922372	1.84707	1.68488	0	1.0153	0.717537	1.11923	1.60402	1.85383	0.802667	2.263	1.73978	0	1.33216	1.5766	1.56667	0	0	0.967887	0	0.677759	1.15845	0.97155	0	0	0	0.874152	0.866601	0	1.00303	0	0	1.44971	0.849446	1.63868
VASCULATURE_DEVELOPMENT	165	msdb_gobp	NPR1,TGFB2,RNH1,HTATIP2,IL18,THY1,ROBO4,COL4A2,CHRNA7,CDH13,SERPINF1,TNFSF12,SPHK1,SCG2,COL4A3,NCL,RUNX1,MYH9,STAB1,PROK2,AGGF1,RASA1,ERAP1,SPINK5,CANX,VEGFA,IL17F,PLG,C1GALT1,EGFL7,ACVRL1,AMOT,ANG,ANGPTL4,ATPIF1,BTG1,CCM2,CUL7,EMCN,FOXO4,GLMN,IL8,NF1,NOTCH4,PDPN,PML,RHOB,SHH	1.49399	1.40447	1.27158	1.59567	1.17923	0.578106	1.1365	1.52288	1.37235	2.35145	1.08238	1.07432	1.48655	1.84873	1.44119	0.837464	0.857834	1.12712	1.34152	1.56771	0.837152	2.22751	1.13664	0.972765	0.903298	1.35411	0.928109	0	0	0.563992	0	0.857651	1.33671	0.706536	0	0	0	0	1.10694	0	1.01166	0	0	1.63701	0.888933	1.53554
ORGANELLAR_RIBOSOME	165	msdb_gocc	MRPS21,MRPL55,MRPS16,MRPL23,MRPL12,MRPL40,MRPS22,MRPS36,MRPS18A,MRPS24,MRPS28,MRPL41,MRPL10,MRPL42,MRPL51,MRPL52,MRPS10,MRPS11,MRPS12,MRPS15,MRPS18C,MRPS35	0	0	-0.617599	-1.1601	0	0	0	0	-1.99409	-1.70473	0	0	0	0	0	-0.867833	-0.750575	0	-1.37305	-0.931731	0	-2.06993	-1.43384	0	-1.10612	-0.890768	-1.96178	0.493721	0	0	1.01276	-0.535104	0	0.698617	-0.650323	0	0	-1.60899	-0.899764	0.87838	-1.36182	0	0	0	0	-1.89401
MITOCHONDRIAL_RIBOSOME	165	msdb_gocc	MRPS21,MRPL55,MRPS16,MRPL23,MRPL12,MRPL40,MRPS22,MRPS36,MRPS18A,MRPS24,MRPS28,MRPL41,MRPL10,MRPL42,MRPL51,MRPL52,MRPS10,MRPS11,MRPS12,MRPS15,MRPS18C,MRPS35	0	0	-0.617599	-1.1601	0	0	0	0	-1.99409	-1.70473	0	0	0	0	0	-0.867833	-0.750575	0	-1.37305	-0.931731	0	-2.06993	-1.43384	0	-1.10612	-0.890768	-1.96178	0.493721	0	0	1.01276	-0.535104	0	0.698617	-0.650323	0	0	-1.60899	-0.899764	0.87838	-1.36182	0	0	0	0	-1.89401
REGULATION_OF_LYMPHOCYTE_ACTIVATION	163	msdb_gobp	PTPRC,LAX1,SFTPD,IL18,CD3E,THY1,TNFSF13,INHA,SIRPG,SLA2,ICOSLG,NCK1,IL12A,IL4,SPINK5,IL12B,IL7,SIT1,CD24,CD276,CD28,CD47,EBI3,GLMN,INHBA,LAT,LCK,LST1,NCK2,SART1,SOCS5,TGFB1,ZAP70	1.82972	1.54719	1.35641	1.62281	1.36134	0.94505	1.59863	1.74364	1.38482	2.12193	1.30886	1.27013	1.88935	1.77984	1.57856	0.741166	0.786761	1.27949	1.35707	1.56765	1.14514	1.71877	1.0501	1.05784	0.754267	1.23147	0.805644	0.771734	1.45196	0.802198	1.31116	0.701651	1.26025	1.31527	0	0	1.1269	0	0.798628	0.985855	0.726715	0	1.13741	1.65863	0.886365	1.00717
CELLULAR_DEFENSE_RESPONSE	163	msdb_gobp	CD5L,MNDA,NCF2,LYST,ITGB1,PRF1,LSP1,ADORA2B,CD300C,LGALS3BP,CXCR2,LBP,ADORA2A,CX3CR1,CCR9,CCR3,CCR2,CCR5,ZNF148,CXCL9,IL4,ITK,DCDC2,HLA-G,CCR6,LY96,C5AR1,CCL5,CLEC5A,FAIM3,FOSL1,GNLY,IL1RL2,KLRG1,LILRB2,MICA,MICB,NCF1,SPN,TCIRG1,TYROBP,VEZF1	1.79979	1.55512	1.38288	1.73723	1.37519	0.845037	1.51332	1.71578	1.37991	2.31114	1.24086	1.25505	1.81993	1.85511	1.65904	0.839989	0.845515	1.20944	1.50262	1.68229	1.15422	1.99528	1.15366	1.10128	0.806263	1.33934	0.952404	0.67717	1.16996	0.733943	0	0.835271	1.26979	1.16905	0	0	1.09992	0	0.910559	0	0.945787	0	0	1.64131	1.00277	1.30595
CYTOKINE_BINDING	163	msdb_gomf	HAX1,IL6R,IL15RA,IL2RA,IL18BP,IL10RA,CXCR2,IFNAR2,IL10RB,IFNAR1,IFNGR2,CSF2RB,IL2RB,IL5RA,XCR1,IL12A,IL7R,IL6ST,CD74,IL17F,IL22RA2,IFNGR1,CNTFR,TGFBR1,A2M,ACVR1,ACVRL1,CMKLR1,CRLF1,EBI3,IL12RB1,IL12RB2,IL13RA2,IL1R1,IL22RA1,IL2RG,IL3RA,IL4R,IL9R,PLP2,TNFRSF14,TNFRSF18,TNFRSF1A,TNFRSF1B,TNFRSF25,TNFRSF4	1.66211	1.46506	1.3251	1.75424	1.24089	0.77488	1.52884	1.70834	1.17467	2.19144	1.10238	1.04012	1.89447	1.6844	1.42919	0.878105	0.680354	1.03391	1.53911	1.78357	1.15871	1.93337	1.29564	0.971332	0.853078	1.40544	1.05894	0.67945	0	0.820412	0	0.808709	1.11569	1.25485	0	0	0	0	0.732101	0	0.947696	0	0	1.57966	1.05285	1.35838
RESPONSE_TO_DNA_DAMAGE_STIMULUS	162	msdb_gobp	IFI16,BTG2,PARP1,EXO1,ERCC6,MMS19,POLL,GTF2H1,DDB2,UVRAG,MRE11A,ATM,CHEK1,HMGB1,BRCA2,RFC3,ERCC5,LIG4,MNAT1,RAD51B,XRCC3,RAD51,NTHL1,NAE1,RPA1,RPAIN,TP53,MAP2K6,RECQL5,CSNK1D,CIDEA,RBBP8,POLI,TNP1,NHEJ1,UBE2V1,SOD1,CHEK2,CSNK1E,XRCC6,OGG1,XPC,MLH1,ATRIP,PARP3,PCBP4,POLQ,NEK11,ATR,BCL6,HMGB2,RAD1,CCNO,ERCC8,RAD17,MSH3,XRCC4,APC,RAD50,UBE2B,WRNIP1,EEF1E1,GTF2H4,POLH,SESN1,ASF1A,PMS2,UBE2V2,NBN,RAD5…	0	0	-0.618808	-1.23218	0	0	0	-0.906275	-1.22712	-1.51434	0	0	0	0	0	-0.987584	0	0	-1.19633	-1.51172	0	-2.07295	-2.02546	0	-1.56503	-1.44878	-1.95985	0	0.906477	-0.724204	1.39836	-0.392132	0	0	0	0	0	-1.52952	-0.452767	0.979899	-1.0275	0	0	0	-0.500914	-2.02133
POSITIVE_REGULATION_OF_IMMUNE_RESPONSE	161	msdb_gobp	CD1D,CFHR1,PTPRC,TGFB2,MBL2,TRAF6,CADM1,THY1,CRTAM,BCAR1,MALT1,SLA2,NFAM1,IL12A,IL12B,MAP3K7,FYN,IFNK,TRAF2,C2,CD79A,EREG,IKBKG,KRT1,LAT2,TLR8,UBE2N	1.9023	1.50298	1.29637	1.46489	1.50648	1.07095	1.53626	1.65164	1.22514	1.9151	1.36728	1.38534	1.81942	1.72754	1.79405	0.590845	0.795034	1.31463	1.19971	1.35597	1.22154	1.38833	0.733103	1.23419	0	1.01248	0	0.890007	1.69936	0.71488	1.63263	0.647198	1.23282	1.40076	0.808424	1.10991	1.33215	0	0.727686	1.20846	0.561227	0.954123	1.29436	1.61878	0.827915	0
POSITIVE_REGULATION_OF_CYTOKINE_BIOSYNTHETIC_PROCESS	160	msdb_gobp	APOA2,PRG3,TLR9,TLR3,IL9,IL12B,TLR4,BCL10,CD276,CD28,CEBPG,EBI3,EREG,GLMN,IRF4,LTB,SPN,TLR1,TLR6,TLR7,TLR8,TNFRSF8	1.90362	1.55296	1.35977	1.62093	1.53859	0.96602	1.46213	1.65466	1.30847	2.1992	1.32962	1.40957	1.75477	1.87429	1.90761	0.718126	0.901947	1.28888	1.37972	1.50209	1.22207	1.77094	0.872017	1.28945	0.597694	1.16048	0.683186	0.772094	1.41007	0.643145	1.35072	0.810129	1.29941	1.21778	0.829681	1.17113	1.32982	0	0.911401	0.988665	0.825975	1.00468	1.08665	1.64144	0.954442	1.03759
RESPONSE_TO_ENDOGENOUS_STIMULUS	159	msdb_gobp	IFI16,APOA2,ADIPOR1,BTG2,PARP1,EXO1,GATA3,ERCC6,MMS19,POLL,GTF2H1,DDB2,UVRAG,MRE11A,ATM,CHEK1,LATS2,HMGB1,BRCA2,RFC3,ERCC5,LIG4,MNAT1,RAD51B,XRCC3,RAD51,NTHL1,NAE1,CDH13,RPA1,RPAIN,TP53,MAP2K6,RECQL5,CSNK1D,CIDEA,RBBP8,POLI,TNP1,NHEJ1,NCOA6,UBE2V1,SOD1,CHEK2,CSNK1E,XRCC6,OGG1,GHRL,XPC,MLH1,ATRIP,PARP3,PCBP4,POLQ,HCLS1,NEK11,ATR,GHSR,EIF2B5,BCL6,CRIPAK,HMGB2,RAD1,CCNO,ERCC8,RAD17,MSH3,XRCC4,APC,RA…	0	0	0	-1.18555	0	0	0	-0.911262	0	-1.49334	0	0	0	0	0	-0.94726	0	0	-1.11494	-1.47991	0	-2.03512	-1.93532	0	-1.51604	-1.43056	-1.81567	0	0.905353	-0.706731	1.3403	-0.394323	0	0	0	0	0	-1.39592	-0.469838	0.908104	-0.967256	0	0	0	-0.488908	-1.95627
SYNAPTOGENESIS	158	msdb_gobp	POU4F1,UBB,COL4A4,GHRL,NLGN1,PCDHB2,PCDHB3,PCDHB4,PCDHB5,PCDHB6,PCDHB16,PCDHB9,PCDHB10,PCDHB11,PCDHB13,PCDHB14,ACHE,NRCAM	0.904794	0.667604	0	0	1.06187	0	0	0	0	1.1693	0.803731	1.11865	0	1.27451	1.60432	0	0.899367	0.942682	0	0	0	0.946633	0	1.11535	0	0	0	0	0	0	0	0.486245	1.07306	0	1.03057	1.3812	1.11497	0	1.11406	0.672141	0	1.42524	0.913954	0.890395	0	0
CYTOKINE_METABOLIC_PROCESS	158	msdb_gobp	APOA2,SFTPD,PRG3,IL18,INHA,GHRL,TLR9,GHSR,TLR3,IL4,IL9,IL12B,IL17F,IL6,NOD1,TNFSF15,TLR4,BCL10,BCL3,CD276,CD28,CEBPG,EBI3,EREG,FOXP3,GLMN,INHBA,INHBB,IRF4,LTB,MAST2,SIGIRR,SPN,TLR1,TLR6,TLR7,TLR8,TNFRSF8	1.82887	1.48137	1.31246	1.61299	1.50114	0.955209	1.46001	1.64911	0	2.07198	1.24502	1.26769	1.83268	1.74636	1.81142	0.71756	0.767935	1.16298	1.37832	1.55881	1.26958	1.65544	0.909583	1.26981	0.569055	1.1802	0.674796	0.819996	1.31537	0.700392	1.30886	0.79199	1.18833	1.33953	0	0.989346	1.18347	0	0.752705	0.934535	0.791013	0	0	1.63009	1.00358	1.00591
MITOCHONDRIAL_MEMBRANE	158	msdb_gocc	MCL1,MSTO1,PPOX,NDUFS2,TIMM17A,ATP5C1,TIMM23,AIFM2,VDAC2,COX15,CASP7,BNIP3,SLC25A22,NDUFS3,TIMM10,UCP3,TIMM8B,SDHD,SLC25A15,TIMM9,RHOT2,SLC25A11,ATP5A1,BCL2,NDUFS1,BCS1L,TOMM34,ATP5E,ATP5J,ATP5O,SLC25A1,AIFM3,TOMM22,NDUFA6,TAMM41,RAF1,UQCRC1,OPA1,NNT,NDUFS4,VDAC1,NDUFA2,MRPL32,VDAC3,UQCRB,NDUFB6,SURF1,PMPCA,ABCB7,ATP5B,ATP5D,ATP5G1,ATP5G2,ATP5G3,COX18,COX6B2,FIS1,HCCS,IMMT,MFN2,MPV17,MTX2,NDUFA13…	0	-0.83666	-0.710484	-1.2313	0	0	-1.06175	0	-2.12199	-1.66208	0	-0.620458	0	-0.816201	0	-0.848172	-0.751706	0	-1.43515	-0.97624	0	-1.8704	-1.44839	0	-1.08117	-0.865604	-1.96729	0	0	0	0	-0.461434	0	0	-0.733796	-0.519411	-0.623094	-1.59868	-0.773011	0	-1.23905	-0.61355	0	0	0	-1.65567
DNA_REPAIR	157	msdb_gobp	BTG2,PARP1,EXO1,ERCC6,MMS19,POLL,GTF2H1,DDB2,UVRAG,MRE11A,ATM,HMGB1,BRCA2,RFC3,ERCC5,LIG4,MNAT1,RAD51B,XRCC3,RAD51,NTHL1,RPA1,RPAIN,TP53,RECQL5,CSNK1D,RBBP8,POLI,TNP1,NHEJ1,UBE2V1,SOD1,CSNK1E,XRCC6,OGG1,XPC,MLH1,PARP3,POLQ,ATR,HMGB2,RAD1,CCNO,ERCC8,RAD17,MSH3,XRCC4,RAD50,UBE2B,WRNIP1,GTF2H4,POLH,ASF1A,PMS2,UBE2V2,NBN,RAD54B,RAD21,APTX,VCP,FANCG,GADD45G,FANCC,RAD23B,ABL1,SETX,ALKBH1,APEX1,ATRX,ATX…	0	0	0	-1.18817	0	0	0	-0.852032	0	-1.4269	0	0	0	0	0	-0.974932	0	0	-1.17232	-1.47172	0	-2.00473	-2.03718	0.942771	-1.56854	-1.41444	-1.99329	0.451817	0.94348	-0.722889	1.45999	-0.349463	0	0	0	0	0.916411	-1.58794	0	1.03525	-1.0052	0	0	0	-0.464598	-1.99326
ADAPTIVE_IMMUNE_RESPONSE_GO_0002460	157	msdb_gobp	PTPRC,TRAF6,IL18BP,IL18,CADM1,CRTAM,TNFSF13,MALT1,SLA2,IL12A,IL4,CD74,IL12B,MAP3K7,TRAF2,C2,EBI3,FOXP3,SOCS5,TGFB1,TLR8	1.87066	1.48569	1.30443	1.53445	1.63144	0.95021	1.26788	1.53442	1.13001	2.15479	1.29898	1.43299	1.60895	1.87862	2.08079	0.657737	0.928965	1.25107	1.29841	1.3946	1.22623	1.72558	0.68015	1.44728	0	1.06935	0	0.747675	1.29829	0.505471	1.33382	0.856883	1.30676	1.11871	0.836319	1.27026	1.38128	0	0.956316	0.97582	0.83225	1.06335	1.00882	1.63696	0.963716	0.997149
REGULATION_OF_CYTOKINE_BIOSYNTHETIC_PROCESS	157	msdb_gobp	APOA2,SFTPD,PRG3,INHA,GHRL,TLR9,GHSR,TLR3,IL9,IL12B,IL17F,IL6,TLR4,BCL10,BCL3,CD276,CD28,CEBPG,EBI3,EREG,FOXP3,GLMN,INHBA,INHBB,IRF4,LTB,MAST2,SIGIRR,SPN,TLR1,TLR6,TLR7,TLR8,TNFRSF8	1.85964	1.51564	1.3339	1.62155	1.47914	0.971874	1.52289	1.67923	1.19054	2.09187	1.28159	1.30435	1.84875	1.76616	1.77876	0.720735	0.792899	1.21365	1.3836	1.55129	1.25132	1.66185	0.935992	1.22068	0.608591	1.17982	0.713386	0.821967	1.40783	0.725577	1.35424	0.766091	1.20936	1.3427	0	1.01527	1.21928	0	0.770267	0.974903	0.774053	0	1.01944	1.62174	0.970121	0.98719
RIBOSOMAL_SUBUNIT	157	msdb_gocc	MRPS21,MRPL55,MRPS16,MRPL23,MRPL12,MRPS22,MRPS36,MRPS18A,MRPS24,MRPS28,MRPL41,MRPL10,MRPL42,MRPL51,MRPL52,MRPS11,MRPS15,MRPS18C,MRPS35,RPL13A	0	-0.749473	-0.658025	-1.20825	0	0	0	0	-2.04276	-1.75378	0	0	0	-0.837691	0	-0.888047	-0.766387	0	-1.41455	-0.978682	0	-2.10023	-1.47166	0	-1.13086	-0.923958	-1.99293	0.459888	0	0	0.954888	-0.544575	0	0	-0.670308	0	0	-1.62192	-0.906487	0.837889	-1.37165	0	0	0	0	-1.9061
ADAPTIVE_IMMUNE_RESPONSE	156	msdb_gobp	PTPRC,TRAF6,IL18BP,IL18,CADM1,CRTAM,TNFSF13,MALT1,SLA2,IL12A,IL4,CD74,IL12B,MAP3K7,TRAF2,BCL10,C2,EBI3,FOXP3,SOCS5,TGFB1,TLR8	1.88659	1.4983	1.30887	1.51528	1.63561	0.958959	1.26652	1.52972	1.19469	2.16304	1.32556	1.47111	1.58201	1.90175	2.09483	0.64297	0.959768	1.29092	1.27447	1.35633	1.20401	1.72344	0.650453	1.44531	0	1.04554	0	0.738337	1.34754	0.490032	1.36653	0.845154	1.33509	1.08904	0.892949	1.3192	1.4219	0	0.990283	1.01026	0.81536	1.12975	1.07681	1.63649	0.931479	0.969987
CYTOKINE_BIOSYNTHETIC_PROCESS	156	msdb_gobp	APOA2,SFTPD,PRG3,IL18,INHA,GHRL,TLR9,GHSR,TLR3,IL4,IL9,IL12B,IL17F,IL6,NOD1,TLR4,BCL10,BCL3,CD276,CD28,CEBPG,EBI3,EREG,FOXP3,GLMN,INHBA,INHBB,IRF4,LTB,MAST2,SIGIRR,SPN,TLR1,TLR6,TLR7,TLR8,TNFRSF8	1.80749	1.47788	1.30907	1.58363	1.4775	0.951501	1.44989	1.66335	0	2.05739	1.25762	1.24607	1.84267	1.75035	1.75441	0.703545	0.754139	1.18934	1.32649	1.54278	1.226	1.64632	0.908156	1.24325	0.596348	1.18382	0.643836	0.805509	1.32122	0.717459	1.30829	0.764252	1.22155	1.33394	0	0	1.13356	0	0.760917	0.960816	0.743278	0	0.975604	1.67865	0.963462	0.978693
ORGANELLE_INNER_MEMBRANE	156	msdb_gocc	PPOX,NDUFS2,TIMM17A,LBR,PSEN2,ATP5C1,TIMM23,COX15,SLC25A22,NDUFS3,TIMM10,UCP3,TIMM8B,SDHD,SLC25A15,TIMM9,PSEN1,SLC25A11,NARF,ATP5A1,NDUFS1,BCS1L,ATP5E,ATP5J,ATP5O,SLC25A1,AIFM3,NDUFA6,TAMM41,UQCRC1,OPA1,NNT,NDUFS4,LMNB1,MATR3,NDUFA2,MRPL32,UQCRB,NDUFB6,SURF1,PMPCA,ABCB7,ATP5B,ATP5D,ATP5G1,ATP5G2,ATP5G3,COX18,COX6B2,HCCS,IMMT,LEMD3,MPV17,NDUFA13,NDUFA1,NDUFA9,NDUFAB1,NDUFS7,NDUFS8,NDUFV1,OXA1L,PHB…	0	-0.846441	-0.721696	-1.25569	0	0	-1.13127	0	-2.20494	-1.6705	0	0	0	-0.792954	0	-0.881578	-0.71068	0	-1.44748	-1.0319	0	-1.9095	-1.57458	0	-1.19509	-0.929513	-2.0714	0	0	0	0	-0.421648	0	0	-0.696416	0	0	-1.71162	-0.748887	0	-1.22244	-0.544134	0	0	0	-1.6985
SPINDLE	156	msdb_gocc	ARL8A,CENPF,CDK1,KIF11,SMC3,NUMA1,ZW10,LATS2,TUBGCP3,PAFAH1B1,BIRC5,CETN1,TPX2,MAPRE1,AURKA,ARL8B,CLASP2,NEDD9,TTK,KATNA1,LATS1,FBXO5,POLB,BUB1,CDC16,CDC20,CDC27,CLASP1,DCTN1,DLGAP5,INCENP,KATNB1,KIF23,KIF4A,KNTC1,NDE1,PRC1,SAC3D1,TUBG1	0.913829	0	0	0	0	0.734917	0	0	0	0	0	1.03954	0	0	1.18351	0	0	0	0	0	0	0	0	0	0	0	0	0.620171	1.7155	0	1.66588	0	0	0	0.848677	1.22066	1.49058	0	0	1.08345	0	0.95699	1.13053	0	0	-0.991959
CELL_MIGRATION	155	msdb_gobp	S100A2,TNN,LAMC1,CD34,TGFB2,MIA3,GTPBP4,ITGB1,NRP1,VCL,SFTPD,PTEN,SLIT1,CALCA,SAA1,THY1,FEZ1,CKLF,BCAR1,CDH13,TNFSF12,ALOX15B,UBB,SPHK1,NRP2,CXCR2,SCG2,PARD6B,ITGB2,NF2,MYH9,CNTN4,TDGF1,SEMA3B,PARP9,IL12A,SPON2,S100P,SLIT2,VEGFC,GDNF,PPAP2A,HMGCR,THBS4,ARAP3,IL12B,DOCK2,MDGA1,CD2AP,PLG,EGFR,PRSS3,SYK,ABI2,ABI3,ACVRL1,AMOT,ANG,CCDC88A,CD24,CDK5R1,CLIC4,CX3CL1,ENPEP,FEZ2,GLI2,IL8,ITGB1BP1,KAL1,LAMB…	1.64638	1.65313	1.4578	1.92351	0	0	1.71566	1.76287	2.25754	2.6618	1.1597	1.18963	1.66526	1.91014	0	1.07608	0.986906	1.25616	1.749	1.82156	0.793498	2.56732	1.7218	0	1.35652	1.57136	1.69957	0	0	0.81802	0	0.797604	1.28154	0.716027	0.90198	0	0	0.989642	1.15545	0	1.2226	0	0	1.3597	0.871036	1.84475
[truncated: 262 more columns]

## Sheet: TFT
ID	nSig	Member genes	TCGA-FD-A3B3	TCGA-FD-A3B7	TCGA-BT-A3PK	TCGA-FD-A3SP	TCGA-LC-A66R	TCGA-FD-A3B6	TCGA-FD-A62S	TCGA-BL-A5ZZ	TCGA-DK-A1AB	TCGA-FD-A3B8	TCGA-FD-A5BU	TCGA-FD-A3SO	TCGA-FD-A6TK	TCGA-BT-A20O	TCGA-GC-A3RC	TCGA-K4-A3WS	TCGA-BT-A0S7	TCGA-DK-A3WX	TCGA-DK-A2I4	TCGA-DK-A3IU	TCGA-K4-A5RH	TCGA-DK-A1AF	TCGA-DK-A3IQ	TCGA-K4-A5RJ	TCGA-K4-A4AB	TCGA-FD-A6TB	TCGA-R3-A69X	TCGA-XF-A8HD	TCGA-FD-A3B4	TCGA-FD-A62P	TCGA-C4-A0F0	TCGA-2F-A9KW	TCGA-E7-A97P	TCGA-UY-A9PB	TCGA-BT-A0YX	TCGA-GC-A3WC	TCGA-CU-A0YN	TCGA-FD-A3SM	TCGA-GD-A3OQ	TCGA-DK-A2I2	TCGA-GC-A3OO	TCGA-GC-A3I6	TCGA-BT-A20X	TCGA-BL-A13I	TCGA-FT-A61P	TCGA-SY-A9G0	TCGA-FD-A62N
			1	1	1	1	1	1	1	1	1	1	1	1	1	1	1	1	1	1	1	1	1	1	1	1	1	1	1	1	1	1	1	1	1	1	1	1	1	1	1	1	1	1	1	1	1	1	1
V$E2F1_Q6	228	OTUD7B,APH1A,ZNF687,HCN3,FMO4,ACBD6,CDK1,DNAJC9,NOLC1,SMC3,MCMBP,ATE1,IPO7,E2F8,PAX6,POLD3,C11orf30,EED,GRIA4,PVRL1,FLI1,KBTBD6,KBTBD7,KLF5,HS6ST3,ARID4A,SPTB,GABRB3,ARHGAP11A,TYRO3,CTDSPL2,PAQR4,PKMYT1,TFAP4,GINS3,FHOD1,SLC9A5,CTCF,YBX2,ZBTB4,POLR2A,MYH10,NUFIP2,ATAD5,PPM1D,SNRPD1,USP37,RQCD1,NCL,STK35,PCNA,TRMT6,MCM8,E2F1,RBL1,HIRA,MRPL40,TRMT2A,RANBP1,HMGXB4,PHF5A,ACO2,FANCD2,STT3B,CDC25A,PBRM…	0	0	0	0	0.59023	0.500925	0	0	0	0	0	0.873866	0	0	1.10582	-0.537308	0.412979	0	0	-0.972521	0	-1.04751	-1.26626	0.625199	-0.964775	-0.973651	-0.937515	0.366605	1.28198	-0.522232	1.34983	0	0	0	0.820264	1.24763	1.37284	-0.705714	0	0.876605	-0.407691	1.00126	0.88999	-0.508144	-0.285667	-1.21122	-0.705948
V$E2F4DP1_01	226	OTUD7B,APH1A,ZNF687,HCN3,FMO4,ACBD6,CDK1,DNAJC9,ZNF503,NOLC1,SMC3,MCMBP,IPO7,E2F8,PAX6,POLD3,C11orf30,EED,GRIA4,KBTBD6,KBTBD7,POU4F1,HS6ST3,ARID4A,ZBTB25,SPTB,GABRB3,ARHGAP11A,TYRO3,CTDSPL2,PAQR4,PKMYT1,TFAP4,GINS3,FHOD1,SLC9A5,YBX2,ZBTB4,POLR2A,EIF4A1,MYH10,SEZ6,NUFIP2,ATAD5,PPM1D,SNRPD1,USP37,RQCD1,NCL,STK35,PCNA,TRMT6,MCM8,E2F1,RBL1,HIRA,MRPL40,TRMT2A,RANBP1,HMGXB4,PHF5A,ACO2,FANCD2,STT3B,CDC2…	0.533834	0	0	0	0.64541	0.532046	0	0	0	0	0	0.879695	0	0	1.16912	-0.546683	0.39882	0	0	-0.959159	0	-1.0807	-1.29783	0.693183	-1.00612	-0.975785	-0.989375	0.407089	1.29668	-0.518518	1.40175	0	0	0	0.792792	1.25271	1.38587	-0.77365	0	0.909341	-0.41935	0.979783	0.878161	-0.469051	0	-1.2402	-0.620198
V$E2F_Q6	221	OTUD7B,APH1A,ZNF687,HCN3,FMO4,PRRC2C,ACBD6,INTS7,CDK1,DNAJC9,NOLC1,SMC3,MCMBP,IPO7,WEE1,E2F8,PAX6,DDB2,POLD3,C11orf30,EED,GRIA4,SIK2,PVRL1,ZMYM2,KBTBD6,KBTBD7,HS6ST3,ARID4A,SPTB,GABRB3,ARHGAP11A,MEIS2,RAD51,TYRO3,CTDSPL2,PAQR4,PKMYT1,TFAP4,GINS3,FHOD1,SLC9A5,CTCF,YBX2,ZBTB4,POLR2A,MYH10,NUFIP2,SLC6A4,ATAD5,PPM1D,SRSF2,PCYT2,SNRPD1,NRP2,USP37,RQCD1,NCL,STK35,PCNA,TRMT6,MCM8,INSM1,E2F1,RBL1,HIRA,MR…	0	0	0	-0.655335	0	0	0	-0.646128	0	0	0	0.707931	-0.826062	0	0.880167	-0.569481	0.350682	0	0	-1.10514	0	-1.10118	-1.29848	0	-0.978215	-1.05759	-0.914046	0	0.994005	-0.628466	1.04946	0	0	0	0.741101	1.12467	1.20513	0	0	0.651658	-0.39835	0.906565	0.68136	-0.728547	-0.367786	-1.1786	-1.02119
V$E2F1DP1_01	221	OTUD7B,APH1A,ZNF687,HCN3,FMO4,ACBD6,CDK1,DNAJC9,ZNF503,NOLC1,SMC3,MCMBP,IPO7,E2F8,PAX6,POLD3,C11orf30,EED,GRIA4,KBTBD6,KBTBD7,POU4F1,HS6ST3,ARID4A,SPTB,GABRB3,ARHGAP11A,TYRO3,CTDSPL2,PAQR4,PKMYT1,TFAP4,GINS3,FHOD1,SLC9A5,YBX2,ZBTB4,POLR2A,EIF4A1,MYH10,NUFIP2,ATAD5,PPM1D,SNRPD1,USP37,RQCD1,NCL,PTMA,STK35,PCNA,TRMT6,MCM8,E2F1,RBL1,PCIF1,HIRA,MRPL40,TRMT2A,RANBP1,HMGXB4,PHF5A,ACO2,WBP2NL,BRPF1,FANCD…	0	0	0	0	0.615846	0.50001	0	0	0	0	0	0.858015	0	0	1.14251	-0.56967	0.395733	0	0	-1.01473	0	-1.10342	-1.3412	0.676054	-1.02536	-1.01172	-1.02545	0.369401	1.24508	-0.557876	1.35532	0	0	0	0.794604	1.24974	1.36274	-0.785609	0	0.883152	-0.434283	0.989054	0.859959	-0.500548	0	-1.257	-0.690511
V$E2F1DP2_01	221	OTUD7B,APH1A,ZNF687,HCN3,FMO4,ACBD6,CDK1,DNAJC9,ZNF503,NOLC1,SMC3,MCMBP,IPO7,E2F8,PAX6,POLD3,C11orf30,EED,GRIA4,KBTBD6,KBTBD7,POU4F1,HS6ST3,ARID4A,SPTB,GABRB3,ARHGAP11A,TYRO3,CTDSPL2,PAQR4,PKMYT1,TFAP4,GINS3,FHOD1,SLC9A5,YBX2,ZBTB4,POLR2A,EIF4A1,MYH10,NUFIP2,ATAD5,PPM1D,SNRPD1,USP37,RQCD1,NCL,PTMA,STK35,PCNA,TRMT6,MCM8,E2F1,RBL1,PCIF1,HIRA,MRPL40,TRMT2A,RANBP1,HMGXB4,PHF5A,ACO2,WBP2NL,BRPF1,FANCD…	0	0	0	0	0.615846	0.50001	0	0	0	0	0	0.858015	0	0	1.14251	-0.56967	0.395733	0	0	-1.01473	0	-1.10342	-1.3412	0.676054	-1.02536	-1.01172	-1.02545	0.369401	1.24508	-0.557876	1.35532	0	0	0	0.794604	1.24974	1.36274	-0.785609	0	0.883152	-0.434283	0.989054	0.859959	-0.500548	0	-1.257	-0.690511
V$E2F4DP2_01	221	OTUD7B,APH1A,ZNF687,HCN3,FMO4,ACBD6,CDK1,DNAJC9,ZNF503,NOLC1,SMC3,MCMBP,IPO7,E2F8,PAX6,POLD3,C11orf30,EED,GRIA4,KBTBD6,KBTBD7,POU4F1,HS6ST3,ARID4A,SPTB,GABRB3,ARHGAP11A,TYRO3,CTDSPL2,PAQR4,PKMYT1,TFAP4,GINS3,FHOD1,SLC9A5,YBX2,ZBTB4,POLR2A,EIF4A1,MYH10,NUFIP2,ATAD5,PPM1D,SNRPD1,USP37,RQCD1,NCL,PTMA,STK35,PCNA,TRMT6,MCM8,E2F1,RBL1,PCIF1,HIRA,MRPL40,TRMT2A,RANBP1,HMGXB4,PHF5A,ACO2,WBP2NL,BRPF1,FANCD…	0	0	0	0	0.615846	0.50001	0	0	0	0	0	0.858015	0	0	1.14251	-0.56967	0.395733	0	0	-1.01473	0	-1.10342	-1.3412	0.676054	-1.02536	-1.01172	-1.02545	0.369401	1.24508	-0.557876	1.35532	0	0	0	0.794604	1.24974	1.36274	-0.785609	0	0.883152	-0.434283	0.989054	0.859959	-0.500548	0	-1.257	-0.690511
V$E2F_02	220	OTUD7B,APH1A,ZNF687,HCN3,FMO4,ACBD6,CDK1,DNAJC9,ZNF503,NOLC1,SMC3,MCMBP,IPO7,E2F8,PAX6,POLD3,C11orf30,EED,GRIA4,KBTBD6,KBTBD7,POU4F1,HS6ST3,ARID4A,SPTB,GABRB3,ARHGAP11A,TYRO3,CTDSPL2,PAQR4,PKMYT1,TFAP4,GINS3,FHOD1,SLC9A5,YBX2,ZBTB4,POLR2A,EIF4A1,MYH10,NUFIP2,ATAD5,PPM1D,SNRPD1,USP37,RQCD1,NCL,PTMA,STK35,PCNA,TRMT6,MCM8,E2F1,RBL1,PCIF1,HIRA,MRPL40,TRMT2A,RANBP1,HMGXB4,PHF5A,ACO2,WBP2NL,BRPF1,FANCD…	0	0	0	0	0.615115	0.498628	0	0	0	0	0	0.859601	0	0	1.14302	-0.564042	0.398453	0	0	-1.00711	0	-1.09259	-1.33179	0.673757	-1.01974	-1.00565	-1.01345	0.368435	1.24266	-0.555948	1.35012	0	0	0	0.795547	1.25045	1.36444	-0.77697	0	0.877617	-0.425848	0.98892	0.855856	-0.502457	0	-1.24584	-0.692807
V$E2F_Q4	218	OTUD7B,APH1A,ZNF687,HCN3,FMO4,PRRC2C,ACBD6,INTS7,EPC1,CDK1,DNAJC9,NOLC1,SMC3,MCMBP,FAM175B,IPO7,WEE1,E2F8,PAX6,DDB2,POLD3,C11orf30,EED,GRIA4,SIK2,PVRL1,ZMYM2,KBTBD6,KBTBD7,HS6ST3,ARID4A,SPTB,GABRB3,ARHGAP11A,MEIS2,RAD51,TYRO3,CTDSPL2,PAQR4,PKMYT1,TFAP4,GINS3,FHOD1,SLC9A5,CTCF,CRK,YBX2,ZBTB4,POLR2A,MYH10,NUFIP2,SLC6A4,ATAD5,PPM1D,SRSF2,PCYT2,SNRPD1,NRP2,USP37,RQCD1,NCL,STK35,PCNA,TRMT6,MCM8,INSM1,…	0	0	0	0	0	0	0	-0.585939	0	0	0	0.756813	-0.781043	0	0.897518	-0.523069	0.397981	0	0	-1.04203	0	-0.990859	-1.21811	0	-0.910935	-0.999812	-0.818926	0	1.03292	-0.599968	1.04962	0	0	0	0.792511	1.16154	1.24654	0	0	0.650889	0	0.955338	0.721386	-0.705824	-0.345286	-1.09594	-1.02255
V$E2F1DP1RB_01	217	OTUD7B,APH1A,ZNF687,HCN3,FMO4,PRRC2C,ACBD6,INTS7,CDK1,DNAJC9,ZNF503,NOLC1,SMC3,MCMBP,IPO7,WEE1,E2F8,PAX6,DDB2,POLD3,C11orf30,EED,GRIA4,SIK2,PVRL1,ZMYM2,KBTBD6,KBTBD7,POU4F1,HS6ST3,ARID4A,ZBTB25,SPTB,GABRB3,ARHGAP11A,MEIS2,RAD51,TYRO3,CTDSPL2,PAQR4,PKMYT1,TFAP4,GINS3,FHOD1,SLC9A5,CTCF,YBX2,ZBTB4,POLR2A,EIF4A1,MYH10,SEZ6,NUFIP2,SLC6A4,ATAD5,PPM1D,SRSF2,PCYT2,SNRPD1,NRP2,CTDSP1,USP37,NCL,STK35,PCNA,…	0	0	0	0	0.654621	0.512606	0	0	0	0	0	0.898646	0	0	1.20211	-0.525905	0.432023	0	0	-0.944085	0	-1.00498	-1.28259	0.706166	-0.991742	-0.956624	-0.957521	0.379887	1.2514	-0.542464	1.35371	0	0	0	0.816137	1.28534	1.40351	-0.753006	0	0.872398	0	1.01258	0.852494	-0.471774	0	-1.17238	-0.660479
V$E2F1_Q3	212	OTUD7B,APH1A,ZNF687,HCN3,SYT11,FMO4,ACBD6,CDK1,DNAJC9,NOLC1,SMC3,MCMBP,ATE1,IPO7,E2F8,PAX6,POLD3,C11orf30,EED,GRIA4,FLI1,PDS5B,KBTBD6,KBTBD7,KLF5,SLITRK5,HS6ST3,ARID4A,SPTB,GABRB3,ARHGAP11A,RTF1,TYRO3,CTDSPL2,PAQR4,PKMYT1,TFAP4,GINS3,FHOD1,SLC9A5,NUTF2,PELP1,YBX2,GPS2,ZBTB4,POLR2A,MYH10,SHMT1,PHF12,NUFIP2,ATAD5,PPM1D,TRIM47,SNRPD1,NOL4,USP37,RQCD1,NCL,SNPH,STK35,PCNA,TRMT6,MCM8,OVOL2,E2F1,RBL1,HI…	0	0	0	0	0.733458	0.537175	0	0	0	0	0	0.88738	0	0	1.30277	-0.540499	0.404454	0	0	-0.930493	0	-1.04929	-1.34243	0.817601	-1.07022	-0.965145	-1.04287	0.423792	1.211	-0.560996	1.38556	0	0	0	0.753388	1.28429	1.4053	-0.865737	0	0.883091	0	0.962308	0.779246	0	0	-1.19546	0
V$E2F_Q3_01	207	OTUD7B,ZNF687,FMO4,PRRC2C,ACBD6,INTS7,FLJ45983,GATA3,CDK1,PPRC1,SMC3,DCLRE1A,NHLRC2,ATE1,FAM160A2,IPO7,WEE1,E2F8,DDB2,NUMA1,LRTOMT,RELT,SIK2,USP2,PVRL1,ZMYM2,PDS5B,KBTBD7,KLF5,HS6ST3,ARID4A,ARHGAP11A,MEIS2,RAD51,RTF1,CTDSPL2,PAQR4,PKMYT1,GINS3,CTCF,PELP1,YBX2,SLC6A4,TRIM47,SRSF2,PCYT2,NRP2,NCL,PTMA,STK35,PCNA,CHGB,TRMT6,MCM8,OVOL2,INSM1,E2F1,RALY,NCOA6,TOP1,BMP7,UFD1L,CDC45,TRMT2A,RANBP1,PATZ1,DD…	0	0	0	0	0	0.417586	0	0	0	0	0	0.769605	0	0	1.11148	-0.543857	0	0	0	-0.993971	0	-1.07618	-1.31477	0	-1.04965	-1.00446	-0.966379	0	1.03555	-0.606065	1.17662	0	0	0	0.69616	1.18145	1.2891	-0.752673	0	0.717439	0	0.87876	0.636097	-0.607259	0	-1.15541	-0.780625
V$E2F1_Q4_01	201	OTUD7B,ZNF687,FMO4,PRRC2C,ACBD6,INTS7,FLJ45983,GATA3,CDK1,PPRC1,SMC3,DCLRE1A,NHLRC2,ATE1,FAM160A2,IPO7,WEE1,E2F8,DDB2,NUMA1,LRTOMT,RELT,SIK2,USP2,PVRL1,ZMYM2,KBTBD7,KLF5,ARID4A,ARHGAP11A,MEIS2,RAD51,CTDSPL2,PAQR4,PKMYT1,GINS3,CTCF,YBX2,SLC6A4,SRSF2,PCYT2,NRP2,NCL,PTMA,STK35,PCNA,CHGB,TRMT6,MCM8,OVOL2,INSM1,E2F1,RALY,NCOA6,TOP1,BMP7,UFD1L,CDC45,TRMT2A,RANBP1,PATZ1,DDX17,STT3B,CSRNP1,CDC25A,IMPDH2,…	0	0	0	0	0	0	0	0	0	0	0	0.72648	0	0	1.06948	-0.544514	0	0	0	-1.00032	0	-1.09679	-1.30927	0	-1.05712	-1.01248	-0.953749	0	0.976664	-0.614658	1.12283	0	0	0	0.656157	1.14	1.24926	0	0	0.669083	0	0.829662	0	-0.651297	0	-1.14732	-0.813609
V$E2F_Q4_01	200	ANP32E,ZNF687,SYT11,FMO4,ACBD6,INTS7,FLJ45983,GATA3,PPRC1,SMC3,DCLRE1A,NHLRC2,ATE1,FAM160A2,IPO7,WEE1,E2F8,DDB2,RNF121,RELT,SIK2,USP2,PVRL1,ZMYM2,PDS5B,KLF5,ARID4A,ARHGAP11A,MEIS2,RAD51,CTDSPL2,PAQR4,PKMYT1,GINS3,CTCF,NUTF2,YBX2,EIF5A,GPS2,SLC6A4,PPM1D,SRSF2,PCYT2,NRP2,NCL,PTMA,PCNA,OVOL2,E2F1,NCOA6,TOP1,BMP7,TIAM1,ERG,UFD1L,CDC45,TRMT2A,RANBP1,PATZ1,DDX17,STT3B,CSRNP1,CDC25A,IMPDH2,SFMBT1,MCM2,C…	0	0	0	0	0	0.473792	0	0	0	0	0	0.742204	0	0	1.17377	-0.612955	0	0	0	-1.04489	0	-1.25383	-1.44364	0	-1.16638	-1.0683	-1.15137	0.395743	1.07564	-0.609294	1.29831	0	0	0	0.623276	1.15498	1.27328	-0.929035	0	0.810265	0	0.81649	0.639981	-0.547505	0	-1.31589	0
SGCGSSAAA_V$E2F1DP2_01	200	ZNF687,HCN3,FMO4,ACBD6,DNAJC9,ZNF503,NOLC1,SMC3,MCMBP,E2F8,POLD3,C11orf30,EED,KBTBD6,KBTBD7,GABRB3,TYRO3,CTDSPL2,PAQR4,PKMYT1,TFAP4,GINS3,FHOD1,SLC9A5,YBX2,ZBTB4,POLR2A,MYH10,ATAD5,PPM1D,SNRPD1,USP37,RQCD1,NCL,PTMA,STK35,PCNA,E2F1,PCIF1,HIRA,MRPL40,TRMT2A,RANBP1,HMGXB4,PHF5A,ACO2,WBP2NL,STT3B,CDC25A,MCM2,TMEM108,TOPBP1,TRA2B,DCK,GLRA3,NIPBL,CDC20B,VCAN,KIAA0825,PCSK1,EFNA5,MXD3,ADAMTS2,PRPF4B,E2F…	0	0	0	0	0.712393	0.631289	0	0	0	0	0	0.871588	0	0	1.18423	-0.649227	0	0	0	-1.04621	0	-1.32094	-1.4488	0.773247	-1.10101	-1.05737	-1.23239	0.50517	1.46662	-0.478918	1.62953	0	0	0	0.760331	1.22276	1.36816	-0.971419	0	1.11277	-0.62404	0.958399	1.03523	0	0	-1.50439	0
V$E2F_03	199	ANP32E,GABPB2,ZNF687,FMO4,INTS7,DNAJC9,PPRC1,SMC3,DCLRE1A,NHLRC2,MCMBP,ATE1,LRRC56,FAM160A2,NRIP3,IPO7,EIF4G2,BTBD10,CSRP3,E2F8,DDB2,RNF121,ARHGEF17,GRIA4,SIK2,PVRL1,NRGN,ZMYM2,PDS5B,KLF5,ARID4A,ATP6V1D,EIF2S1,RAD51,DLL4,CTDSPL2,PAQR4,PKMYT1,RBFOX1,CTCF,NUTF2,SLC25A11,RNF167,EIF5A,SEZ6,PPM1D,SRSF2,PCYT2,CTDSP1,PTMA,CENPB,OVOL2,E2F1,RBL1,TOP1,BMP7,TIAM1,UFD1L,CDC45,TRMT2A,RANBP1,LGALS1,DDX17,DMC1,…	0	0	0	0	0	0.520508	0	0	0	0	0	0.820137	0	0	1.29938	-0.657278	0	0	0	-1.10359	0	-1.25257	-1.5592	0.87808	-1.21039	-1.09961	-1.30315	0.404376	1.142	-0.648815	1.40052	0	0	0	0.702526	1.25783	1.33661	-1.0593	0	0.924499	-0.507067	0.94215	0.767856	0	0	-1.38261	0
GGGNNTTTCC_V$NFKB_Q6_01	198	TPM3,SLAMF8,IER5,UPF2,TLX1,NFKB2,TNKS1BP1,CNTF,GDPD5,MAML2,BIRC3,CXCR5,POU2F3,NRGN,DCLK1,PPP2R5E,GREM1,SMPD3,NFAT5,PFN1,ENO3,BCL6B,TP53,WRAP53,TRIM47,LAMA1,ZNF532,CREB1,PNKD,WNT10A,RASSF2,PCSK2,FOXS1,CHD6,SLC25A18,CSF2RB,ENTHD1,C22orf26,PLXNB1,RYBP,CD86,KY,MSX1,SLC12A2,FGF1,CSF1R,CD74,TNIP1,G3BP1,CPEB4,HIVEP1,E2F3,UBD,ETV1,IL6,HOXA4,GATA4,MSC,GEM,BNC2,CCDC107,SLC44A1,TNFSF15,PTGES,FUT7,ALG6,ARID1…	1.70677	1.48719	1.34023	1.84116	1.25074	0.748077	1.56262	1.65604	1.26859	2.27872	1.0665	1.11773	1.81037	1.69261	1.53597	0.934222	0.760076	0.983367	1.69691	1.81174	1.22025	2.02902	1.33755	0.971954	0.832196	1.40073	1.21736	0.663353	0.956148	0.757914	0	0.87999	1.03805	1.17895	0	0	1.01027	0.387562	0.766239	0	1.11202	0	0	1.39829	1.13021	1.48766	1.75992
V$SRF_C	197	TUFT1,TPM3,KRTCAP2,TRIM46,DUSP10,ACTA1,KLF6,RSU1,EGR2,VCL,LDB3,DUSP5,NKX6-2,IGF2-AS,RRM1,SYT9,MRVI1,ARHGAP1,ZNF408,CTNND1,MRGPRF,RSF1,DIXDC1,TAGLN,MCAM,SLC7A1,STARD13,LCP1,RHOJ,ACTN1,ACTC1,THBS1,MAP1A,CRK,MIR22HG,WDR81,ASPA,PFN1,SPAG7,SLC2A4,PHF12,BCAS3,EMILIN2,MYL12A,EFHD1,RASSF2,DSTN,NKX2-2,MYL9,TOP1,JPH2,MYO18B,OSM,PRR14L,RASD2,SUN2,LMCD1,TADA3,ARPC4,SETD2,TNNC1,MITF,FOXP1,POPDC2,MYLK,KALRN,PP…	1.39163	1.43266	1.31255	1.96796	0.783262	0	1.48128	1.54493	1.72786	2.55393	0.821081	0.901225	1.51783	1.66202	0	1.15549	0.822264	0.827945	1.90391	1.94129	0.870465	2.60287	1.80104	0	1.24756	1.6179	1.83581	0	0	0.712077	0	0.934266	0.965827	0.62218	0	0	0	1.01314	0.977367	0	1.46671	0	0	1.10257	1.09353	2.1238	1.13924
STTTCRNTTT_V$IRF_Q6	194	USF1,DDR2,ELK4,ZEB1,CCDC6,CHCHD1,ZNF503,IFIT2,IFIT3,PCGF5,LGI1,SORBS1,SLC25A28,MXI1,CASP7,FAM53B,ADAM12,TRIM21,CAPRIN1,CCND1,IL18BP,CASP1,KIRREL3,KIRREL3-AS3,GSX1,MAB21L1,EPSTI1,TNFSF13B,COL4A1,COL4A2,ARHGAP5,PSMA3,SYNE2,TMEM229B,B2M,PSMB10,ASPA,XAF1,EIF5A,MED13,LGALS3BP,CBX4,GATA6,TCEB3B,CREB1,IKZF2,IGFBP5,KCNE4,HDAC4,TCF15,CHGB,BCL2L1,ASXL1,SRSF6,ZBP1,USP18,LIF,OSM,GRAP2,IL17RC,VGLL4,UBA7,SFMBT…	1.79768	1.65508	1.43712	1.69601	1.17055	0.790092	1.6169	1.76941	2.00984	2.44664	1.35735	1.35706	1.71749	1.97472	1.39022	0.848232	0.991375	1.44544	1.42445	1.57157	0.879598	2.16396	1.26237	0	1.06062	1.34371	1.1109	0.512102	1.36177	0.763562	1.01535	0.716288	1.44139	0.924044	1.0061	1.039	1.12915	0.483106	1.1294	0.838127	0.885523	1.13285	1.29377	1.62511	0.760201	1.32891	1.56707
V$E2F_Q6_01	193	ANP32E,ZNF687,FMO4,ACBD6,INTS7,SORBS1,SMC3,DCLRE1A,NHLRC2,ATE1,LRRC56,FAM160A2,IPO7,WEE1,BTBD10,CSRP3,E2F8,DDB2,KLHL35,GRIA4,SIK2,PVRL1,FLI1,ZMYM2,PDS5B,DLEU2,DLEU1,KLF5,ARID4A,ARHGAP11A,RAD51,DLL4,CTDSPL2,PAQR4,PKMYT1,CTCF,NUTF2,EIF5A,SLC6A4,PPM1D,SRSF2,PCYT2,NRP2,NCL,PTMA,PCNA,OVOL2,NKX2-2,E2F1,RALY,RBL1,PCIF1,BMP7,TIAM1,ERG,UFD1L,CDC45,TRMT2A,RANBP1,DDX17,STT3B,CSRNP1,CDC25A,DUSP7,SFMBT1,ADAMT…	0	0	0	0	0	0.473411	0	0	0	0	0	0.68259	0	0	1.17063	-0.660785	0	0	0	-1.09493	0	-1.37861	-1.52885	0	-1.24715	-1.12092	-1.26434	0.415047	1.02942	-0.630824	1.30901	0	0	0	0.545557	1.10305	1.22074	-1.02946	0	0.816555	-0.515561	0.741119	0	-0.551549	0	-1.4059	0
V$E2F1_Q6_01	192	OTUD7B,HCN3,POU2F1,ACBD6,INTS7,GNG4,ZEB1,DNAJC9,PPRC1,NOLC1,MCMBP,ATE1,IPO7,WEE1,E2F8,PAX6,DDB2,YPEL4,NUMA1,LRTOMT,RELT,POLD3,EED,NPAT,ATM,SIK2,USP2,FLI1,ZMYM2,KBTBD6,KBTBD7,DLEU2,DLEU1,KLF5,ARHGAP11A,MEIS2,RAD51,TYRO3,CTDSPL2,PAQR4,PKMYT1,TFAP4,FHOD1,SLC9A5,CTCF,YBX2,FXR2,MYH10,NUFIP2,ATAD5,PPM1D,SRSF2,PCYT2,USP37,RQCD1,NCL,PTMA,STK35,PCNA,TRMT6,MCM8,BMP2,INSM1,E2F1,NCOA6,RBL1,PCIF1,SLC25A1,HIRA…	0	0	0	0	0	0.621732	0	0	0	0	0.507201	0.985477	0	0	1.20357	-0.543193	0.455021	0	0	-0.930772	0	-1.04229	-1.26937	0	-0.937262	-0.938575	-0.996669	0.458328	1.52149	0	1.57901	0	0	0	0.905649	1.32466	1.46546	0	0	1.07645	-0.47769	1.10177	1.1201	0	0	-1.29139	0
V$SRF_Q6	189	TPM3,KRTCAP2,TRIM46,ATP1A2,NAV1,PRELP,DUSP10,H3F3A,ACTA1,KLF6,RSU1,GPR158,SVIL,ZEB1,EGR2,VCL,LDB3,FGF8,NPM3,DUSP5,LSP1,IGF2-AS,RRM1,LDHA,BDNF,ZNF408,CNTF,MRGPRF,RSF1,PICALM,DIXDC1,TAGLN,H2AFX,SCN3B,SLC7A1,STARD13,RHOJ,ACTN1,ACTC1,THBS1,MAP1A,ABR,PITPNA,PFN1,PHF12,MAP2K6,EMILIN2,NOL4,ACAA2,MYL1,CTDSP1,SLC4A3,EFHD1,LRRFIP1,RASSF2,INSM1,NKX2-2,MYL9,NNAT,CHD6,JPH2,MYO18B,PRR14L,RASD2,CSNK1E,SUN2,ATF4…	1.4412	1.52942	1.3784	1.97533	0	0	1.64302	1.66875	2.07824	2.61908	0.935078	0.952769	1.60185	1.73615	0	1.16475	0.864546	0.999515	1.86514	1.93747	0.760446	2.6534	1.9102	0	1.4227	1.65923	1.92367	0	0	0.820595	0	0.838405	1.08211	0.628444	0.664235	0	0	1.16208	1.04421	0	1.37314	0	0	1.17888	0.96375	2.08063	1.13002
V$E2F_Q3	188	OTUD7B,SYT11,FMO4,PRRC2C,INTS7,CDK1,SMC3,ATE1,IPO7,WEE1,E2F8,DDB2,PPME1,SIK2,PVRL1,FLI1,ZMYM2,PDS5B,KBTBD7,KLF5,HS6ST3,ARID4A,ZBTB25,ARHGAP11A,MEIS2,RAD51,RTF1,CTDSPL2,PAQR4,PKMYT1,CTCF,PELP1,SHMT1,PHF12,SEZ6,SLC6A4,TRIM47,SRSF2,PCYT2,NOL4,NRP2,CTDSP1,NCL,SNPH,STK35,PCNA,TRMT6,MCM8,OVOL2,INSM1,E2F1,UFD1L,CDC45,TRMT2A,RANBP1,DDX17,STT3B,KIAA1143,KIF15,CDC25A,IMPDH2,MCM2,TOPBP1,EPHB1,SPTSSB,TFRC,RB…	0	0	0	0	0	0	0	0	0	0	0	0.796095	0	0	1.26745	-0.56582	0	0	0	-1.01152	0	-1.06026	-1.41682	0.806737	-1.13117	-1.01989	-1.09215	0	0.967553	-0.670995	1.1884	0	0	0	0.689133	1.24401	1.31777	-0.894851	0	0.733224	0	0.912146	0	0	0	-1.15252	0
V$ETS1_B	185	ZNF687,S100A10,ADAM15,ADAMTS4,NDUFS2,TMEM206,ITPKB,GALNT2,CAMK1D,SEC24C,NT5C2,TNNI2,KCNQ1,KCNQ1DN,PAX6,MADD,RPS3,MMP3,POU2AF1,SRPR,FOXRED1,SLC7A1,STARD13,TNFSF11,LCP1,KLF12,SLITRK1,TPP2,KLF13,SPRED1,PLCB2,RHOV,TYRO3,PLA2G4F,VPS39,TMEM204,PRSS27,ZNF205,FAM65A,SLC12A4,ST3GAL2,MIR22HG,WDR81,HIC1,SPNS3,INCA1,KIF1C,ACAP1,MYH10,GLP2R,LIMD2,SLC39A11,SLC9A3R1,CHMP1B,ROCK1,GLB1L,STK16,FBXO36,CPXM1,HM13,DL…	1.67048	1.57198	1.39583	1.75321	1.1815	0.627111	1.37419	1.63557	1.81235	2.5722	1.19937	1.26769	1.54054	1.98943	1.49313	0.925007	1.01431	1.27194	1.52779	1.64397	0.870923	2.4157	1.29063	0	1.03512	1.41577	1.18315	0	0	0.613571	0	0.880459	1.39771	0.695502	0.896044	1.02113	1.03382	0.482246	1.22535	0	1.12986	1.05543	0.888071	1.56673	0.898986	1.65186	1.4385
V$IRF_Q6	179	ADAR,ADAM15,USF1,FCGR2C,FCGR2B,SELL,TOR1AIP1,HMCN1,MYOG,DUSP10,LGALS8,UPF2,NRP1,CCDC6,ZCCHC24,IFIT2,PCGF5,BTAF1,LGI1,HPSE2,LZTS2,ACSL5,TCF7L2,CASP7,ADAM12,LSP1,TRIM21,LMO2,CHST1,UBE2L6,CCND1,IL18BP,MAML2,SIK3,ST3GAL4,FLI1,FGF9,DCLK1,TNFSF13B,ARHGAP5,PSMA3,SIX1,SYNE2,FUT8,TMEM229B,C15orf41,MEIS2,THBS1,B2M,SEMA6D,PSMB10,CDH3,CYB5B,PHF23,GABARAP,NLGN2,LGALS9,TLK2,CBX4,GATA6,TCEB3B,KIAA1468,ZADH2,IKZ…	1.71341	1.67255	1.41936	1.6393	0	0.629506	1.59586	1.64222	2.61603	2.56836	1.34698	1.45789	1.37855	2.01751	0	0.869713	1.18413	1.54458	1.41565	1.39013	0	2.36924	1.3269	0	1.23575	1.27368	1.35452	0	1.36339	0.645285	0	0.655058	1.47917	0	1.32211	1.20735	1.23111	0.844888	1.37185	0	0.973946	1.45261	1.46475	1.3467	0.554089	1.46173	0.903824
V$SRF_Q5_01	179	MRPS21,TPM3,KRTCAP2,TRIM46,CASQ1,CSRP1,SERTAD4,ATF3,DUSP10,H3F3A,ACTA1,TAF5L,KLF6,RSU1,SVIL,EGR2,VCL,FGF8,LDB1,DUSP5,IGF2-AS,TRIM3,CTNND1,MRGPRF,RSF1,PICALM,DIXDC1,TAGLN,H2AFX,STARD13,LCP1,RHOJ,ACTN1,ACTC1,THBS1,MAP1A,SHF,FGF7,NOB1,ABR,ASPA,PFN1,SLC2A4,PHF12,MED13,SLC16A6,MAP2K6,EMILIN2,EEF1B2,SLC4A3,EFHD1,LRRFIP1,CDC25B,RASSF2,DSTN,NKX2-2,MYL9,PRR14L,TIMP3,SUN2,ATF4,TADA3,ARPC4,PPARG,RARB,MITF,F…	1.4786	1.57382	1.39915	1.96361	0	0	1.71973	1.68395	2.30906	2.64143	0.989118	1.02678	1.57216	1.76325	0	1.15702	0.92442	1.08503	1.85519	1.88229	0.703914	2.65644	1.92375	0	1.47519	1.62795	1.97792	0	0	0.830983	0	0.789246	1.11299	0.581676	0.7929	0	0	1.25847	1.09292	0	1.34491	0	0	1.12691	0.884747	2.03869	0.996233
YNGTTNNNATT_UNKNOWN	177	TMOD4,HAX1,HAPLN2,NTRK1,PBX1,ZBTB37,TNR,CACNA1E,RGS8,MYOG,PPP2R5A,ESRRG,DUSP10,ACTA1,COG2,ADARB2,CAMK1D,SLC39A12,JMJD1C,C10orf11,KIF20B,FRA10AC1,KAZALD1,MXI1,ABLIM1,ATRNL1,VAX1,IKZF5,ACADSB,TRIM68,WEE1,BDNF,CAPRIN1,CD44,CTNND1,TPCN2,RSF1,CWF19L2,ELMOD1,BLID,FGF9,STARD13,CSNK1A1L,CLN5,OXGR1,ZIC2,GPHB5,PPP2R5E,NUMB,CLMN,DYNC1H1,TYRO3,EHD4,CNOT1,TPPP3,EDC4,CENPN,ASPA,GABARAP,MYOCD,TBX2,SMURF2,AXIN2,…	0	0.737608	0.578839	0.857297	0	0	0.700187	0	1.80846	1.36255	0	0.979813	0	0.849172	0	0.51049	0.920294	0	1.06306	0.425384	0	1.34237	0.611074	0	0.465244	0.352127	1.19095	0	0	0	0	0.451865	0	0	1.03514	1.11995	1.18125	0.941517	0.848173	0	0.996395	1.08123	0	0	0	1.03948	-0.967829
V$PEA3_Q6	176	SV2A,APH1A,GOLPH3L,CTSS,FAM63A,PRUNE,CDC42SE1,MLLT11,ZNF687,PI4KB,IVL,SPRR4,CRTC2,PBXIP1,RXFP4,ETV3,FCRL5,FCRL1,SLAMF9,CD84,ARHGAP30,ADAMTS4,NDUFS2,FCGR3A,FCGR3B,GPA33,CD247,XCL2,XCL1,SELP,SELL,PRDX6,KIAA0040,MR1,CACNA1E,RNASEL,LAMC1,NCF2,FAM129A,PTPRC,ELK4,SLC41A1,SLC26A9,TMEM206,RAB3GAP2,MARK1,ITPKB,GPR137B,AKT3,NLRP3,IL2RA,GATA3,CAMK1D,DCLRE1C,EPC1,NRP1,ANK3,ZNF365,TYSND1,PRF1,SEC24C,FUT11,VDA…	1.07992	1.24367	1.14723	1.75696	0	0	1.6641	1.58661	1.59113	2.02103	0	0	1.72039	1.2047	0	1.06905	0	0	1.65129	1.89741	0	2.09443	1.99827	0	1.41819	1.58904	1.88674	0	0	1.02951	0	0.572803	0.709415	0.887294	0	0	0	1.204	0	0	1.04758	0	0	1.00834	0.851524	1.75503	1.31176
V$ISRE_01	175	CELF3,KCNN3,ADAM15,USF1,HMCN1,DUSP10,OPTN,CCDC6,EGR2,IFIT2,IFIT3,PCGF5,BTAF1,EXOC6,SORBS1,BLNK,LCOR,SLC25A28,WNT8B,PAX2,PITX3,ADD3,TCF7L2,EFCAB4A,CD151,LSP1,TRIM21,LMO1,BDNF,DEPDC7,TSKU,SIK3,HEPACAM,ST3GAL4,FGF9,EPSTI1,KPNA3,GPR18,TNFSF13B,PSMA3,SIX1,GPHB5,PPP2R5C,THBS1,EHD4,B2M,SEMA6D,MMP25,CDH3,CYB5B,CRK,ASPA,XAF1,NUFIP2,MED13,MAP2K6,KCNJ16,CBX4,GATA6,MAP2,IKZF2,KCNE4,GPR55,HDAC4,TCF15,SCRT2,RR…	1.74127	1.69894	1.44006	1.70031	0	0.631019	1.68246	1.66456	2.68929	2.59843	1.33959	1.47125	1.40851	2.00456	0	0.908624	1.192	1.52842	1.50325	1.44028	0	2.39776	1.40706	0	1.27014	1.29968	1.47302	0	1.39894	0.676298	0	0.661555	1.43344	0	1.3282	1.20727	1.26609	0.940777	1.34817	0	1.02567	1.43379	1.44288	1.27514	0.584801	1.50949	0
V$SRF_01	174	EGR2,VCL,IGF2-AS,MRVI1,DIXDC1,ACTN1,THBS1,PFN1,SETD2,TNNC1,WDR1,SCOC,SLC25A4,EGR1,IL17B,ANXA6,KCNMB1,EGR3,CA3,GPR20,SUSD1,ACTG2,ACTR3,ASB2,CALD1,CAP1,CD248,CFL1,CNN2,FLNA,FOS,FOSB,FOSL1,HOXB4,IER2,ITGB1BP2,JUNB,MUS81,MYH11,MYL6,PLCB3,STX10,TAZ,TGFB1I1,TPM1	1.2824	1.35768	1.25775	1.75448	0	0	1.40383	1.64851	1.42938	2.29396	0.883273	0	1.72129	1.59655	0	1.01203	0.606054	0.906248	1.53681	1.86958	0.761557	2.30993	1.68032	0	1.25204	1.60516	1.44591	0	0	0.858721	0	0.762749	1.09747	0.84267	0	0	0	0.721786	0.841206	0	1.07071	0	0	1.4915	0.930299	1.78108	1.65953
V$ETS2_B	174	S100A10,S100A9,CRTC2,ATP8B2,ZBTB7B,ARHGAP30,WNT9A,CAMK1D,NRP1,VCL,VDAC2,PPRC1,TAF5,TNNI2,KCNQ1DN,ZNF143,SBF2,PAX6,DGKZ,SPI1,ARAP1,MMP3,POU2AF1,DIXDC1,C1QTNF5,ARHGEF12,VWA5A,ESAM,FLI1,STARD13,LCP1,KLF12,RAB20,RASA3,PSEN1,CKB,MEIS2,RHOV,TYRO3,PLA2G4F,TMEM204,ZNF205,CDH5,CTCF,CRK,SLC43A2,MIR22HG,WDR81,SPNS3,EIF5A,EFNB3,ARHGEF15,MYH10,NUFIP2,CA4,LIMD2,FAM20A,SLC39A11,SLC9A3R1,ATP5H,CHMP1B,ZNF532,AAMP…	1.71622	1.50664	1.3517	1.76775	1.3749	0.684264	1.28121	1.54221	1.40761	2.48018	1.13134	1.28523	1.52777	1.92024	1.80509	0.897769	0.975773	1.118	1.59572	1.65475	1.09141	2.27196	1.12759	1.1577	0.780647	1.34218	1.04452	0	0	0.521468	0	0.983411	1.26272	0.818806	0.770848	1.0971	1.15601	0.258464	1.10546	0	1.20181	0.947972	0	1.49436	1.07099	1.60347	1.53418
CCAWWNAAGG_V$SRF_Q4	174	ANP32E,CSRP1,H3F3A,ACTA1,KLF6,SVIL,EGR2,NPM3,DUSP5,LSP1,SYT9,MRVI1,MRGPRF,PICALM,DIXDC1,TAGLN,SCN3B,ACTC1,THBS1,PFN1,PHF12,TCF4,RASSF2,INSM1,NKX2-2,UBE2C,RARB,TNNC1,MYLK,EPHB1,MBNL1,SCOC,ERBB2IP,SREK1,EGR1,SRF,PRDM1,PLN,TRDN,ACTB,TPM2,PTCH1,SUSD1,AARSD1,ACTG2,ATRX,CALD1,CFL2,CORO1C,DAPK3,DUSP2,FGFRL1,FLNA,FOSB,HOXD10,HOXD13,KCNK3,KCTD15,LIN37,MAPKAPK2,MYH11,NPAS2,NR4A1,PCDH7,PDLIM5,PLCB3,PODN,PPP…	1.6094	1.59245	1.42071	1.95787	0	0.5599	1.74671	1.75791	1.98645	2.54597	1.06814	1.07241	1.76198	1.77568	0	1.0926	0.859061	1.1021	1.81321	1.91056	0.909367	2.44777	1.7676	0	1.29506	1.59285	1.72518	0	0	0.872816	0	0.808704	1.12977	0.880099	0.702683	0	0	0.957874	0.969942	0	1.23364	0	0	1.30515	0.974469	1.83147	1.38503
V$RP58_01	172	PMF1,PRG4,B3GALT2,NAV1,ATF3,WNT9A,ITGA8,CACNB2,LRRTM3,ATOH7,NEUROG3,SORBS1,LBX1,PPRC1,PITX3,HABP2,CASC2,TNNI2,UBQLNL,OLFML1,RAG2,TNKS1BP1,MRGPRF,RAB6A,TSKU,SCN2B,PHLDB1,NRGN,FGF9,KLF5,POU4F1,MBNL2,SPTB,PNMA1,KLF13,SEMA6D,FGF7,TFAP4,RBFOX1,B3GNT9,ABR,NTN1,GAS7,BLMH,CD79B,ERN1,CACNG4,C1QTNF1,COLEC12,ANKRD12,ONECUT2,TNS1,INHA,GIGYF2,BTBD3,NKX2-2,TP53INP2,RUNX1,ERG,CABP7,PDGFB,SEPT3,TGFBR2,MYL3,DHX30…	1.37289	1.50747	1.36266	1.94108	0	0	1.58825	1.65715	2.1103	2.62537	0.917103	0.901012	1.56339	1.73873	0	1.16366	0.855085	1.00629	1.8114	1.92007	0.670359	2.70093	1.93152	0	1.47934	1.67763	1.92285	0	0	0.816617	0	0.81971	1.11727	0	0	0	0	1.18928	1.08322	0	1.35508	0	0	1.21232	0.915216	2.11463	1.10417
V$CEBPA_01	171	ARNT,CDC42SE1,MLLT11,SPRR1B,S100A2,MRPL24,CADM3,FCER1G,F5,TNR,XPR1,PLA2G4A,SERTAD4,GREM2,CHML,CACNB2,ZEB1,ASAH2,COL13A1,PPP3CB,SLC16A12,TRIM8,OBFC1,MXI1,CHST15,ASCL2,SLC6A5,BDNF,EHF,CADM1,TNFSF11,TSC22D1,SIAH3,ZIC2,TNFSF13B,MEIS2,SPRED1,FRMD5,CTDSPL2,B2M,SLC12A1,ROGDI,NFAT5,MYO1C,EIF4A1,MYH4,MAP2K3,MAP2K6,KCNJ2,H3F3B,CBX4,TBC1D16,CHMP1B,NOL4,ONECUT2,ZADH2,NRP2,MYL1,KCNJ13,SIRPA,CRLS1,PCSK2,RRBP1,…	1.12649	1.21629	0.989943	1.24355	0	0	1.12143	0.87921	2.77225	2.13388	0.828133	1.24591	0	1.47388	0	0.760784	1.21016	1.08448	1.28051	0.816246	0	2.15395	1.1323	0	1.08722	0.824889	1.5929	0	0	0.182223	0	0.522703	0.934934	0	1.41199	1.23436	1.20117	1.29986	1.3455	0	1.1289	1.4913	0.977479	0	0	1.50072	0
V$CEBP_Q2_01	171	CGN,SPRR1B,FMO2,PLA2G4A,ASAH2,PRKG1,LRRTM3,HERC4,RGR,PTEN,LCOR,ACSL5,PRDX3,CHST15,ASCL2,CDKN1C,WEE1,BDNF,SLC39A13,ANO1,MMP27,CADM1,SIK3,RNF17,TSC22D1,SIAH3,KLF5,KLF12,CLN5,FGF14,TNFSF13B,MPP5,ZFP36L1,DYNC1H1,SPRED1,PLCB2,SEMA6D,SLC12A1,HAGH,FAHD1,PPL,ASGR2,ASGR1,PER1,SLC25A35,MYH10,MYH4,MAP2K3,MAP3K3,MAP2K6,NAT9,TMEM104,H3F3B,CBX4,LIPG,NRP2,MREG,WNT6,KCNJ13,HDAC4,SIRPA,PLCB1,TNNC2,PPP1R3D,ADAMTS5…	1.38865	1.46264	1.23023	1.57685	0	0	1.38369	1.23946	2.82561	2.51267	1.00501	1.33379	0.80444	1.76164	0	0.933991	1.24924	1.23263	1.54442	1.22163	0	2.50685	1.41723	0	1.2675	1.15026	1.75469	0	0	0.391048	0	0.675608	1.14506	0	1.36374	1.21407	1.20856	1.29438	1.42151	0	1.27384	1.44527	1.0174	0	0.50224	1.77075	0
V$ETF_Q6	166	RPRD2,ZNF687,CRTC2,C1orf43,EFNA3,RUSC1,ASH1L,DAP3,DCAF8,USP21,RXRG,POU2F1,SCYL3,XPR1,CACNA1E,RGS8,C1orf21,RNF2,UCHL5,TROVE2,CDC73,ZBTB41,ZNF281,LAD1,SOX13,LRRN2,ELK4,SLC41A1,H3F3A,WNT3A,ZNF496,CAMK1D,SUV39H2,STAM,BMI1,WAC,ZEB1,EPC1,CUL2,CHAT,SLC18A3,FAM13C,CCDC6,UNC5B,MCU,PPP3CB,CAMK2G,CSRP3,CARD16,ARID1A,ARTN,ATXN7L2,PITHD1,CDC7,CELSR2,CLSTN1,CMPK1,CSGALNACT2,CTNNBIP1,DR1,FAF1,FAM76A,GNB1,HMGN2,…	0	0	0	0	-0.649676	0	0	-0.847506	0	0	0	0	-1.11503	-0.684056	0	0	0	0	0	-0.861462	0	0	0	-0.694674	0	-0.749436	0	-0.338193	0	-0.481188	0	-0.313491	-0.679708	-0.813355	0	0	0	0.477502	0	0	0	0	0	-1.41213	-0.454671	0	-1.85073
KRCTCNNNNMANAGC_UNKNOWN	164	PRRC2C,HIST3H3,HIST3H2A,HIST3H2BB,ABTB2,TMTC4,SEZ6,C17orf62,GBX2,UBE2C,PHACTR3,DSCAM,PLXNB1,HIST1H2AA,HIST1H2BA,HIST1H1A,HIST1H3A,HIST1H4A,HIST1H3B,HIST1H2AB,HIST1H2BB,HIST1H3C,HIST1H1C,HIST1H1T,HIST1H2BC,HIST1H2AC,HIST1H1E,HIST1H2BD,HIST1H2BE,HIST1H3D,HIST1H2AD,HIST1H2BF,HIST1H2BG,HIST1H2AE,HIST1H3E,HIST1H1D,HIST1H3F,HIST1H2BH,HIST1H3G,HIST1H2BJ,HIST1H2AG,HIST1H2BK,HIST1H2AH,HIST1H2BL,HIST1H2AI,…	-0.812372	-1.1976	-1.03977	-1.30602	0	0	-1.22885	-1.27109	-2.6096	-2.14436	-0.771342	-0.652144	-0.907547	-1.42438	0	-0.891901	-0.804286	-1.07424	-1.12512	-1.23364	0	-2.36997	-1.70852	0	-1.65029	-1.30734	-1.7423	0	0	-0.661294	0	-0.368424	-1.11665	0	-0.889148	0	0	-1.45674	-1.1893	0	-0.887813	-0.863442	-0.907188	-0.887544	0	-1.71396	0
CATTGTYY_V$SOX9_B1	162	OTUD7B,SEMA6C,CELF3,S100A1,ILF2,TPM3,ADAM15,HAPLN2,MPZ,PBX1,ADCY10,B3GALT2,TNNI1,NAV1,SLC26A9,HSD11B1,FBXO28,GJC2,SDCCAG8,KLF6,PRKCQ,SEPHS1,PLXDC2,BAMBI,FAM13C,ANK3,HERC4,EIF4EBP2,NDST2,VCL,C10orf11,PANK1,KIF20B,HHEX,LOXL4,SCD,NT5C2,GFRA1,VAX1,EIF3A,GRK5,PLEKHA1,FAM53B,CD151,IGF2-AS,KCNQ1DN,WEE1,TEAD1,MPPED2,MAPK8IP1,P2RX3,CNTF,PICALM,PAFAH1B2,ETS1,FLI1,FGF9,CDK8,HMGB1,PDS5B,KPNA3,SLITRK1,FOXA1,S…	1.09969	1.03825	0.872557	1.29318	0	0	0.969476	0.704028	1.94395	1.90661	0	1.12057	0	1.2323	0	0.753608	1.03355	0	1.44491	0.915647	0	1.89003	0.970699	0	0.69182	0.753019	1.46228	0	0	0.0772373	0	0.691453	0	0	1.02791	1.16966	1.24151	0.996123	1.0206	0	1.28197	1.09012	0	0	0.6134	1.48903	0
V$NFKAPPAB_01	161	KCNN3,ASH1L,DAP3,SLAMF8,ATP1B1,TNFSF18,IER5,FAM129A,KCNT2,GNG4,IL2RA,MAP3K8,PLAU,TLX1,NFKB2,GRK5,ASCL3,BDNF,EHF,GDPD5,RSF1,MAML2,BIRC3,CXCR5,OPCML,DCLK1,LRCH1,MIR17HG,ARHGAP5,SPTB,GPHN,ACTN1,SMOC1,GREM1,BMF,ZSCAN29,TUBGCP4,UBE2I,HSD11B2,SMPD3,NFAT5,CXCL16,ZMYND15,PFN1,ENO3,ZNF232,BCL6B,EIF5A,TP53,WRAP53,NTN1,ARHGAP44,NLK,TRAF4,NUFIP2,ERN1,ITGB4,TRIM47,CBX2,LAMA1,NOL4,CYB5A,INO80D,CREB1,ARPC2,PNKD…	1.95083	1.50637	1.30101	1.54492	1.65332	0.981218	1.32902	1.46197	1.26872	2.14693	1.30955	1.5712	1.50137	1.8601	2.20415	0.646833	1.02006	1.25303	1.37635	1.31365	1.28204	1.66718	0.615788	1.44575	0.36465	0.964638	0.562915	0.774158	1.45383	0.43442	1.43623	0.863651	1.22502	1.07426	0.974062	1.46357	1.62394	0	0.962888	0.988559	0.893225	1.19739	1.05237	1.41808	0.967355	0.950043	1.56401
V$TEF1_Q6	160	OTUD7B,CA14,PRUNE,CDC42SE1,MLLT11,POGZ,CGN,CELF3,PBXIP1,SHC1,CKS1B,DPM3,MUC1,THBS3,MTX1,LMNA,PAQR6,NES,HDGF,ETV3,PEA15,DEDD,MPZ,PBX1,POGK,ATP1B1,PRRX1,PRRC2C,DNM3,ZBTB37,TOR1AIP2,LHX4,IER5,CACNA1E,LAMC1,LAMC2,C1orf21,RNF2,DENND1B,CACNA1S,TNNT2,LMOD1,ELF3,SYT2,ADIPOR1,KISS1,LAMB3,WNT3A,ACTA1,NID1,SDCCAG8,FLJ45983,GATA3,FRMD4A,RAB18,EPC1,ITGB1,CUL2,TIMM23,ANK3,EGR2,JMJD1C,PPA1,SYNPO2L,VCL,ZMIZ1,ANK…	0	0	0.687819	1.32276	0	0	1.30722	0.855338	1.35913	1.31429	0	0	0.902786	0	0	0.863081	0	0	1.4876	1.31016	0	1.44657	1.63104	-0.494428	1.01639	1.01997	1.89974	0	0	0.643599	0	0	0	0	0	0	0	1.39434	0	0	1.03293	0	0	0	0.654107	1.4379	0
V$COREBINDINGFACTOR_Q6	159	RORC,S100A9,CRTC2,THBS3,MTX1,ARHGEF2,LY9,FCER1G,XCL2,XCL1,TNFSF4,RGS18,RGS1,BATF3,HLX,C1orf198,VIM,ARHGAP12,ANK3,JMJD1C,C10orf11,CRTAC1,CYP17A1,NHLRC2,RHOG,DNHD1,SYT9,PSMA1,PDE3B,TMEM86A,PAX6,LMO2,PRR5L,RAG1,MADD,C11orf31,PICALM,MMP13,BTG4,C11orf88,CADM1,SLC37A4,CBL,TMEM136,SLC37A2,FLI1,KCNJ1,UBL3,COL4A1,COL4A2,MKRN3,SLC12A6,MEIS2,TMEM62,STRC,EIF3J,VASN,NUTF2,EDC4,SNTB2,ZFHX3,MIR22HG,WDR81,PAFAH1…	1.5597	1.42518	1.30695	1.8512	0	0	1.50739	1.65256	1.18644	2.27189	0.963667	0	1.82113	1.62684	0	0.982055	0	0.884825	1.69824	1.89309	1.13641	2.11615	1.47616	0	0.940654	1.49635	1.31185	0	0	0.80115	0	0.877085	1.00206	1.12816	0	0	0	0.474255	0.732087	0	1.14099	0	0	1.41954	1.13886	1.62508	1.79886
V$STAT5B_01	157	S100A3,KCNN3,KRTCAP2,TRIM46,TTC24,MRPL24,SLAMF1,ADAMTS4,NDUFS2,SLC26A9,NRP1,CREM,ANK3,OIT3,SEC24C,MAT1A,CYP26A1,PDLIM1,PI4K2A,PSD,NT5C2,INPP5F,TSPAN4,SMPD1,APBB1,BDNF,PRR5L,C11orf74,SERPING1,EXPH5,CXCR5,TNFSF11,POU4F1,MIR17HG,FUT8,AKT1,DISP2,DLL4,IGFALS,VASN,TMEM208,AGRP,CDH1,NOB1,SHISA6,MAP2K3,VTN,MARCH10,ATP5H,C1QTNF1,LAMA1,WNT10A,CCDC108,ECEL1,PCSK2,ASXL1,USP25,CLDN8,SOD1,ERG,CLDN5,LIF,OSM,PLA…	1.2626	1.32662	1.23527	1.72697	0	0	1.34968	1.62237	1.31751	2.25323	0.864379	0	1.71025	1.57615	0	0.991646	0	0.875997	1.50612	1.85388	0	2.26725	1.62927	0	1.20197	1.58608	1.37717	0	0	0.83771	0	0.770889	1.08536	0.854591	0	0	0	0.649992	0.818597	0	1.05483	0	0	1.50833	0.94337	1.75328	1.70215
V$SRF_Q4	156	MCL1,TPM3,KRTCAP2,TRIM46,CSRP1,SERTAD4,ACTA1,TAF5L,KLF6,RSU1,SVIL,EGR2,VCL,FGF8,NPM3,DUSP5,IGF2-AS,PRDM11,MRGPRF,ARHGEF17,SERPINH1,RSF1,DIXDC1,TAGLN,H2AFX,RHOJ,ACTN1,ACTC1,MEIS2,THBS1,MAP1A,SHF,AGRP,ABR,ASPA,PFN1,PHF12,MED13,MAP2K6,EMILIN2,TGIF1,EEF1B2,MYL1,SLC4A3,EFHD1,KCNJ13,RASSF2,DSTN,INSM1,NKX2-2,NCOA6,MYL9,JPH2,SH3BGR,PRR14L,RASD2,DDX17,TADA3,ARPC4,PPARG,RARB,IP6K1,TNNC1,FOXP1,MYLK,KBTBD12,…	1.20393	1.37368	1.25215	1.92547	0	0	1.43777	1.42652	2.06264	2.58039	0	0	1.27533	1.58593	0	1.2008	0.863514	0.78141	1.90785	1.86293	0	2.75449	1.95037	0	1.43039	1.61602	2.09708	0	0	0.66321	0	0.873974	0.90414	0	0	0	0	1.35244	1.07032	0	1.54653	0	0	0.852811	0.957784	2.29348	0
[truncated: 261 more columns]
